# Supplementary material for: Genes associated with the cis-regulatory functions of intragenic LINE-1 elements
Source: BMC Genomics. 2013 Mar 27;14:205. doi: 10.1186/1471-2164-14-205 (PMC3643820; doi:10.1186/1471-2164-14-205)
Supplement: Additional file 1: Table S1 — Validated case and control samples and results from each experiment. [file 1471-2164-14-205-S1.xlsx]

## Sheet: L1
Filename	GSE Accession	Title	Case	Description	Control	Description	Official name	Dn (t-test p-value threshold = 0.01)						Up (t-test p-value threshold = 0.01)
								a:b:c:d	OR	CI	Chi-square p-value	Permuted p-value	q-value	a:b:c:d	OR	CI	Chi-square p-value	Permuted p-value	q-value
GSE10061.xlsx	GSE10061	Expression data of MCF7 cells following short-term E deprivation, ER-alpha siRNA knockdown and oxidant treatments	GSM254301,GSM254302,	72hr antiERalpha siRNA-1,72hr antiERalpha siRNA-2,	GSM254297,GSM254298,	Untreated MCF7 RNA-1,Untreated MCF7 RNA-2,	ESR1	22 : 890 : 209 : 11,972	1.42	0.91_2.21	0.123	0.14764	0.420808	23 : 889 : 261 : 11,920	1.18	0.77_1.82	0.448	0.47916	0.727711
GSE10232.xlsx	GSE10232	CTDG in PMA-activated Jurkat cells	GSM257471,GSM257660,	Jurkat cyclin T1 knockdown PMA treated 1,Jurkat cyclin T1 knockdown PMA treated 2,	GSM257472,GSM257661,	Jurkat control shRNA PMA treated 1,Jurkat control shRNA PMA treated 2,	CCNT1	22 : 1,318 : 236 : 18,798	1.33	0.86_2.07	0.203	0.20321	0.491237	27 : 1,313 : 276 : 18,758	1.4	0.94_2.08	0.0987	0.10213	0.360227
GSE10233.xlsx	GSE10233	CTDG in PMA-activated MM6 cells	GSM257589,GSM257591,GSM257593,	MM6 cyclin T1 knockdown PMA treated 1,MM6 cyclin T1 knockdown PMA treated 2,MM6 cyclin T1 knockdown PMA treated 3,	GSM257617,GSM257620,GSM257622,	MM6 control shRNA PMA treated 1,MM6 control shRNA PMA treated 2,MM6 control shRNA PMA treated 3,	CCNT1	41 : 1,299 : 478 : 18,556	1.23	0.89_1.69	0.218	0.24294	0.542524	27 : 1,313 : 586 : 18,448	0.65	0.44_0.96	0.0276	0.03074	0.183735
GSE10234.xlsx	GSE10234	CTDG in LPS-activated MM6 cells	GSM257640,GSM257656,	MM6 cyclin T1 knockdown LPS treated 1,MM6 cyclin T1 knockdown LPS treated 2,	GSM257657,GSM257659,	MM6 control shRNA LPS treated 1,MM6 control shRNA LPS treated 2,	SDHB	16 : 1,324 : 223 : 18,811	1.02	0.61_1.70	0.941	1	0.829296	12 : 1,328 : 295 : 18,739	0.57	0.32_1.03	0.0574	0.06179	0.274518
GSE10241.xlsx	GSE10241	A Global Genomic View of MIF Knockdown Cell	GSM258515,GSM258530,	HEK293_MIF siRNA 1#_24h_Illumina,HEK293_MIF siRNA 2#_24h_Illumina,	GSM258516,GSM258517,	HEK293_Normal_24h_Illumina,HEK293_Control RNA_24h_Illumina,	AR	13 : 1,320 : 253 : 23,028	0.9	0.51_1.57	0.702	0.78656	0.829296	15 : 1,318 : 188 : 23,093	1.4	0.82_2.37	0.212	0.2118	0.503991
GSE10289.xlsx	GSE10289	Cells silenced for SDHB expression and tumor phenotype	GSM259834,GSM259835,GSM259836,	D20_A,D20_B,D20_C,	GSM259831,GSM259832,GSM259833,	pU62_A,pU62_B,pU62_C,	SDHB	96 : 1,244 : 1,470 : 17,564	0.92	0.74_1.14	0.458	0.49042	0.731865	135 : 1,205 : 1,523 : 17,511	1.29	1.07_1.55	0.0073	0.00854	0.0785894
GSE10737.xlsx	GSE10737	CTDG in non-activated Jurkat cells	GSM254985,GSM257468,	Jurkat cyclin T1 knockdown Mock treated 2,Jurkat cyclin T1 knockdown Mock treated 1,	GSM257469,GSM257470,	Jurkat control shRNA Mock treated 1,Jurkat control shRNA Mock treated 2,	AR	17 : 1,323 : 166 : 18,868	1.46	0.88_2.41	0.137	0.17464	0.463687	8 : 1,332 : 151 : 18,883	0.75	0.37_1.53	0.43	0.52009	0.744781
GSE10738.xlsx	GSE10738	CTDG in non-activated MM6 cells	GSM257586,GSM257588,	MM6 cyclin T1 knockdown Mock treated 1,MM6 cyclin T1 knockdown Mock treated 2,	GSM257614,GSM257616,	MM6 control shRNA Mock treated 1,MM6 control shRNA Mock treated 2,	BMI1	15 : 1,325 : 239 : 18,795	0.89	0.53_1.50	0.664	0.70628	0.821378	11 : 1,329 : 218 : 18,816	0.71	0.39_1.31	0.276	0.28782	0.578139
GSE10890_1.xlsx	GSE10890	mRNA Breast Cancer Cell Line Profiles	GSM276083,GSM276084,GSM276085,	Replicate 1 for MCF7siRNAESR1_72h breast cell line,Replicate 2 for MCF7siRNAESR1_72h breast cell line,Replicate 3 for MCF7siRNAESR1_72h breast cell line,	GSM276080,GSM276081,GSM276082,	Replicate 1 for MCF7siRNActr72h breast cell line,Replicate 2 for MCF7siRNActr72h breast cell line,Replicate 3 for MCF7siRNActr72h breast cell line,	FOXF2	56 : 1,284 : 706 : 18,328	1.13	0.86_1.49	0.381	0.41203	0.672402	48 : 1,292 : 886 : 18,148	0.76	0.57_1.02	0.0696	0.07815	0.3147
GSE10890_2.xlsx	GSE10890	mRNA Breast Cancer Cell Line Profiles	GSM276058,GSM276059,	Replicate 1 for MCF7siRNAESR1 breast cell line,Replicate 2 for MCF7siRNAESR1 breast cell line,	GSM276055,GSM276056,GSM276057,	Replicate 1 for MCF7siRNActr breast cell line,Replicate 2 for MCF7siRNActr breast cell line,Replicate 3 for MCF7siRNActr breast cell line,	NMNAT1	16 : 1,324 : 205 : 18,829	1.11	0.67_1.85	0.689	0.78598	0.829296	20 : 1,320 : 225 : 18,809	1.27	0.80_2.01	0.314	0.36322	0.640992
GSE11011_1.xlsx	GSE11011	eIF4GI Links Nutrient Sensing by mTOR to Cell Proliferation and Inhibition of Autophagy	GSM278478,GSM278479,GSM278480,	human_MCF10A_siRNA-eIF4GI_polysomal RNA_R1,human_MCF10A_siRNA-eIF4GI_polysomal RNA_R2,human_MCF10A_siRNA-eIF4GI_polysomal RNA_R3,	GSM278481,GSM278482,GSM278483,	human_MCF10A_siRNA-control_polysomal RNA_R1,human_MCF10A_siRNA-control_polysomal RNA_R2,human_MCF10A_siRNA-control_polysomal RNA_R3,	DGCR8	26 : 871 : 315 : 11,674	1.11	0.74_1.66	0.626	0.66763	0.805114	15 : 882 : 196 : 11,793	1.02	0.60_1.74	0.932	1	0.829296
GSE11011_2.xlsx	GSE11011	eIF4GI Links Nutrient Sensing by mTOR to Cell Proliferation and Inhibition of Autophagy	GSM278484,GSM278485,GSM278486,	human_MCF10A_siRNA-eIF4GI_total RNA_R1,human_MCF10A_siRNA-eIF4GI_total RNA_R2,human_MCF10A_siRNA-eIF4GI_total RNA_R3,	GSM278487,GSM278488,GSM278489,	human_MCF10A_siRNA-control_total RNA_R1,human_MCF10A_siRNA-control_total RNA_R2,human_MCF10A_siRNA-control_total RNA_R3,	DGCR8	21 : 859 : 364 : 11,559	0.78	0.50_1.21	0.264	0.30648	0.594293	20 : 860 : 303 : 11,620	0.89	0.56_1.41	0.624	0.65674	0.805114
GSE11422.xlsx	GSE11422	Genes differentially expressed upon CHD8 knockdown	GSM288248,GSM288249,GSM288260,	C33KD2_with doxycycline_1,C33KD2_with doxycycline_2,C33KD2_with doxycycline_3,	GSM287516,GSM288241,GSM288243,	C33KD2_without doxycycline_1,C33KD2_without doxycycline_2,C33KD2_without doxycycline_3,	EIF2C2	9 : 1,232 : 106 : 17,319	1.19	0.60_2.36	0.611	0.70702	0.821378	9 : 1,232 : 122 : 17,303	1.04	0.53_2.04	0.919	1	0.829296
GSE11428_1.xlsx	GSE11428	Expression data from LNCaP and abl cells	GSM288299,GSM288300,GSM288301,	LNCaP siAR, biological replicate 1,LNCaP siAR, biological replicate 2,LNCaP siAR, biological replicate 3,	GSM288293,GSM288294,GSM288295,	LNCaP siControl, biological replicate 1,LNCaP siControl, biological replicate 2,LNCaP siControl, biological replicate 3,	DICER	6 : 1,334 : 67 : 18,967	1.27	0.55_2.94	0.571	0.63275	0.798695	9 : 1,331 : 80 : 18,954	1.6	0.80_3.20	0.178	0.193	0.482031
GSE11428_2.xlsx	GSE11428	Expression data from LNCaP and abl cells	GSM288302,GSM288303,GSM288304,	abl siAR, biological replicate 1,abl siAR, biological replicate 2,abl siAR, biological replicate 3,	GSM288296,GSM288297,GSM288298,	abl siControl, biological replicate 1,abl siControl, biological replicate 2,abl siControl, biological replicate 3,	AR	9 : 1,331 : 91 : 18,942	1.41	0.71_2.80	0.327	0.41376	0.67275	14 : 1,326 : 108 : 18,925	1.85	1.06_3.24	0.0286	0.04144	0.217009
GSE11581.xlsx	GSE11581	Role of FAK, dominant-negative FAK, FAK-CD and FAKsiRNA in MCF-7 human breast cancer cell tumorigenesis	GSM292136,GSM292137,GSM318854,GSM318855,	FAKsiRNA#1,FAKsiRNA#2,FAKsiRNA#1,FAKsiRNA#2,	GSM292139,GSM318859,GSM318856,	MCF-7-Vector,MCF-7-Vector,MCF7 siRNA control,	CXCR4	4 : 1,336 : 99 : 18,935	0.57	0.21_1.56	0.269	0.3262	0.611399	17 : 1,323 : 181 : 18,853	1.34	0.81_2.21	0.252	0.3117	0.597806
GSE11618_1.xlsx	GSE11618	Stable XIAP knockdown in HCT116 colon cancer cells	GSM294806,GSM294807,GSM294808,GSM294809,	X_p4_rep1,X_p4_rep2,X_p4_rep3,X_p4_rep4,	GSM294802,GSM294803,GSM294804,GSM294805,	L_p4_rep1,L_p4_rep2,L_p4_rep3,L_p4_rep4,	XIAP	26 : 1,314 : 185 : 18,849	2.02	1.33_3.05	0.000714	0.00152	0.0220486	26 : 1,314 : 272 : 18,762	1.36	0.91_2.05	0.132	0.15587	0.433474
GSE11618_2.xlsx	GSE11618	Stable XIAP knockdown in HCT116 colon cancer cells	GSM294810,GSM294811,GSM294812,GSM294813,	X_p8_rep1,X_p8_rep2,X_p8_rep3,X_p8_rep4,	GSM294814,GSM294815,GSM294816,GSM294817,	L_p8_rep1,L_p8_rep2,L_p8_rep3,L_p8_rep4,	XIAP	28 : 1,312 : 169 : 18,865	2.38	1.59_3.57	1.39e-05	8e-05	0.00211753	23 : 1,317 : 282 : 18,752	1.16	0.76_1.78	0.494	0.55991	0.759937
GSE11865.xlsx	GSE11865	Downstreams of hnRNP A2 in Colo16 cells	GSM299449,GSM299450,	Colo16 cells_hnRNP A2 shRNA_rep1,Colo16 cells_hnRNP A2 shRNA_rep2,	GSM299447,GSM299448,	Colo16 cells_nonspecific shRNA-rep1,Colo16 cells_nonspecific shRNA_rep2,	PSF	4 : 915 : 110 : 12,029	0.48	0.18_1.30	0.139	0.14553	0.416506	5 : 914 : 104 : 12,035	0.63	0.26_1.56	0.315	0.35613	0.633423
GSE11915-GPL6102_1.xlsx	GSE11915	SOX4 effect on LNCaP prostate cancer cells	GSM301110,GSM301111,GSM301112,	LNCaP SOX4 hybridization 2 Replicate 1,LNCaP SOX4 hybridization 2 Replicate 2,LNCaP SOX4 hybridization 2 Replicate 3,	GSM301116,GSM301117,GSM301118,	LNCaP GFP hybridization 2 Replicate 1,LNCaP GFP hybridization 2 Replicate 2,LNCaP GFP hybridization 2 Replicate 3,	ERG	9 : 1,324 : 241 : 23,040	0.65	0.33_1.27	0.202	0.21119	0.502078	20 : 1,313 : 356 : 22,925	0.98	0.62_1.54	0.934	1	0.829296
GSE11915-GPL6102_2.xlsx	GSE11915	SOX4 effect on LNCaP prostate cancer cells	GSM301107,GSM301108,GSM301109,	LNCaP SOX4 hybridization 1 Replicate 1,LNCaP SOX4 hybridization 1 Replicate 2,LNCaP SOX4 hybridization 1 Replicate 3,	GSM301113,GSM301114,GSM301115,	LNCaP GFP hybridization 1 Replicate 1,LNCaP GFP hybridization 1 Replicate 2,LNCaP GFP hybridization 1 Replicate 3,	miR-302c	11 : 1,322 : 198 : 23,083	0.97	0.53_1.78	0.922	1	0.829296	23 : 1,310 : 297 : 22,984	1.36	0.89_2.08	0.159	0.16969	0.454661
GSE12056.xlsx	GSE12056	Expression Profile of CREB knockdown in Myeloid Leukemia Cells	GSM304487,GSM304488,GSM304489,GSM304490,GSM304491,GSM304492,GSM304493,GSM304494,GSM304495,GSM304496,	K562 cells CREB Knock-out replicate 1,K562 cells CREB Knock-out replicate 2,K562 cells CREB Knock-out replicate 3,K562 cells CREB Knock-out replicate 4,K562 cells CREB Knock-out replicate 5,K562 cells CREB Knock-out replicate 6,K562 cells CREB Knock-out replicate 7,K562 cells CREB Knock-out replicate 8,K562 cells CREB Knock-out replicate 9,K562 cells CREB Knock-out replicate 10,	GSM304303,GSM304304,GSM304479,GSM304498,GSM304480,GSM304481,GSM304482,GSM304483,GSM304484,GSM304486,	K562 cells control replicate 1,K562 cells control replicate 2,K562 cells control replicate 3,K562 cells control replicate 4,K562 cells control replicate 5,K562 cells control replicate 6,K562 cells control replicate 7,K562 cells control replicate 8,K562 cells control replicate 9,K562 cells control replicate 10,	YY1	92 : 1,248 : 1,341 : 17,693	0.97	0.78_1.21	0.804	0.82528	0.829296	148 : 1,192 : 1,808 : 17,226	1.18	0.99_1.41	0.0633	0.06729	0.288951
GSE12064.xlsx	GSE12064	BMI-1 promotes Ewing sarcoma tumorigenicity independent of CDKN2a-repression	GSM304650,GSM304651,GSM304652,	siBmi-1, biological rep1,siBmi-1, biological rep2,siBmi-1, biological rep3,	GSM304647,GSM304648,GSM304649,	siControl, biological rep1,siControl, biological rep2,siControl, biological rep3,	BMI1	9 : 1,168 : 120 : 14,889	0.96	0.48_1.89	0.897	1	0.829296	9 : 1,168 : 247 : 14,762	0.46	0.24_0.90	0.0197	0.02043	0.141418
GSE12242.xlsx	GSE12242	Gene expression profiling in p53 and p73 double knockdown HCT116-3(6) cells	GSM307630,GSM307631,GSM307632,GSM307633,GSM307634,GSM307635,GSM307636,GSM307637,	p53 and p73 siRNA transfected HCT116-3(6), replicate 1,p53 and p73 siRNA transfected HCT116-3(6), replicate 2,p53 and p73 siRNA transfected HCT116-3(6), replicate 3,p53 and p73 siRNA transfected HCT116-3(6), replicate 4,p53 and p73 siRNA transfected HCT116-3(6), replicate 5,p53 and p73 siRNA transfected HCT116-3(6), replicate 6,p53 and p73 siRNA transfected HCT116-3(6), replicate 7,p53 and p73 si…	GSM307286,GSM307287,GSM307591,GSM307600,GSM307626,GSM307627,GSM307628,GSM307629,	lacZ siRNA transfected HCT116-3(6), replicate 1,lacZ siRNA transfected HCT116-3(6), replicate 2,lacZ transfected HCT116-3(6), replicate 3,lacZ transfected HCT116-3(6), replicate 4,lacZ transfected HCT116-3(6), replicate 5,lacZ transfected HCT116-3(6), replicate 6,lacZ transfected HCT116-3(6), replicate 7,lacZ transfected HCT116-3(6), replicate 8,	STK33	1 : 1,246 : 39 : 14,300	0.29	0.04_2.14	0.199	0.25563	0.557963	7 : 1,240 : 81 : 14,258	0.99	0.46_2.16	0.987	1	0.829296
GSE12320_1.xlsx	GSE12320	Differential gene expression in GBS6 cells after EWS-POU5F1 knockdown	GSM309616,GSM468450,GSM468451,	GBS6 cells transfected with POU5F1 siRNA-1 (1st),GBS6 cells transfected with POU5F1 siRNA-1 (2nd),GBS6 cells transfected with POU5F1 siRNA-1 (3rd),	GSM309615,GSM468448,GSM468449,	GBS6 cells transfected with negative control siRNA (1st),GBS6 cells transfected with negative control siRNA (2nd),GBS6 cells transfected with negative control siRNA (3rd),	TFAP2C	27 : 1,313 : 275 : 18,758	1.4	0.94_2.09	0.0951	0.09963	0.356597	16 : 1,324 : 241 : 18,792	0.94	0.57_1.57	0.819	0.90033	0.829296
GSE12320_2.xlsx	GSE12320	Differential gene expression in GBS6 cells after EWS-POU5F1 knockdown	GSM309617,GSM468452,GSM468453,	GBS6 cells transfected with POU5F1 siRNA-2 (1st),GBS6 cells transfected with POU5F1 siRNA-2 (2nd),GBS6 cells transfected with POU5F1 siRNA-2 (3rd),	GSM309615,GSM468448,GSM468449,	GBS6 cells transfected with negative control siRNA (1st),GBS6 cells transfected with negative control siRNA (2nd),GBS6 cells transfected with negative control siRNA (3rd),	PPARA	17 : 1,323 : 304 : 18,729	0.79	0.48_1.29	0.351	0.36901	0.644057	26 : 1,314 : 277 : 18,756	1.34	0.89_2.01	0.156	0.16052	0.444004
GSE12444.xlsx	GSE12444	FOXF2-regulated genes in human primary prostate stromal cells	GSM312558,GSM312670,GSM312674,	PrSC, FOXF2 siRNA, array A,PrSC, FOXF2 siRNA, array B,PrSC, FOXF2 siRNA, array C,	GSM312562,GSM312672,GSM312556,	PrSC, control siRNA, array A,PrSC, control siRNA, array B,PrSC, control siRNA, array C,	FOXF2	6 : 1,334 : 167 : 18,867	0.51	0.22_1.15	0.0976	0.12193	0.387667	28 : 1,312 : 239 : 18,795	1.68	1.13_2.49	0.00947	0.01265	0.101265
GSE12692.xlsx	GSE12692	EZH2 is a mediator of EWS-FLI1 driven tumor growth blocking endothelial and neuro-ectodermal differentiation	GSM318631,GSM318635,	A673 cells treated with ezh2 siRNA no.2, biological rep2,A673 cells treated with ezh2 siRNA no.2, biological rep1,	GSM318628,GSM318632,	A673 cells treated with control siRNA, biological rep2,A673 cells treated with control siRNA, biological rep1,	PPIB	3 : 916 : 65 : 12,074	0.61	0.19_1.94	0.396	0.48659	0.730785	13 : 906 : 132 : 12,007	1.31	0.74_2.32	0.361	0.41023	0.670494
GSE12762_1.xlsx	GSE12762	Effect of 4-Hydroxynonenal on gene expression. Comparison of HSF1-siRNA silenced vs control cells	GSM320168,GSM320169,GSM320170,	RKO_HSF1siRNA_6hHNE_REP1,RKO_HSF1siRNA_6hHNE_REP2,RKO_HSF1siRNA_6hHNE_REP3,	GSM320086,GSM320087,GSM320144,	RKO_NEGsiRNA_6hHNE_REP1,RKO_NEGsiRNA_6hHNE_REP2,RKO_NEGsiRNA_6hHNE_REP3,	HSF1	88 : 1,249 : 771 : 18,348	1.68	1.34_2.11	7.02e-06	3e-05	0.000916964	34 : 1,303 : 518 : 18,601	0.94	0.66_1.33	0.717	0.72899	0.821378
GSE12762_2.xlsx	GSE12762	Effect of 4-Hydroxynonenal on gene expression. Comparison of HSF1-siRNA silenced vs control cells	GSM320165,GSM320166,GSM320167,	RKO_HSF1siRNA_6hDMSO_REP1,RKO_HSF1siRNA_6hDMSO_REP2,RKO_HSF1siRNA_6hDMSO_REP3,	GSM320083,GSM320084,GSM320085,	RKO_NEGsiRNA_6hDMSO_REP1,RKO_NEGsiRNA_6hDMSO_REP2,RKO_NEGsiRNA_6hDMSO_REP3,	PCARNEQ	26 : 1,311 : 291 : 18,828	1.28	0.86_1.92	0.226	0.25091	0.553169	16 : 1,321 : 329 : 18,790	0.69	0.42_1.15	0.15	0.15517	0.43163
GSE12886.xlsx	GSE12886	Effect of the silencing of WT1 expression on HCC transcriptome	GSM323069,GSM323070,GSM323071,	siWT-1,siWT-2,siWT-3,	GSM323066,GSM323067,GSM323068,	siGL-1,siGL-2,siGL-3,	STAT1	46 : 1,294 : 792 : 18,242	0.82	0.61_1.11	0.195	0.20096	0.4887	57 : 1,283 : 908 : 18,126	0.89	0.67_1.17	0.389	0.42567	0.681043
GSE13284.xlsx	GSE13284	Human CD34-derived erythroid progenitors treated with BCL11A siRNAs	GSM335328,GSM335329,GSM335330,GSM335331,GSM335332,GSM335333,	B1,B2,B3,B4,B5,B6,	GSM335322,GSM335323,GSM335324,GSM335325,GSM335326,GSM335327,	N1,N2,N3,N4,N5,N6,	ERG	66 : 1,274 : 767 : 18,253	1.23	0.95_1.60	0.111	0.11676	0.380609	21 : 1,319 : 288 : 18,732	1.04	0.66_1.62	0.878	0.90773	0.829296
GSE13285-GPL570.xlsx	GSE13285	Human Fetal Hemoglobin Expression is Regulated by the Developmental Stage-Specific Repressor BCL11A	GSM335328,GSM335329,GSM335330,GSM335331,GSM335332,GSM335333,	B1,B2,B3,B4,B5,B6,	GSM335322,GSM335323,GSM335324,GSM335325,GSM335326,GSM335327,	N1,N2,N3,N4,N5,N6,	ATM	66 : 1,274 : 767 : 18,253	1.23	0.95_1.60	0.111	0.11676	0.380609	21 : 1,319 : 288 : 18,732	1.04	0.66_1.62	0.878	0.90773	0.829296
GSE13332.xlsx	GSE13332	Gene Expression in Castration-Resistant C4-2 Cells after AR Knockdown	GSM336349,GSM336361,GSM336378,	C4-2 AR knock down using shRNA +DOX, replicate 1,C4-2 AR knock down using shRNA +DOX, replicate 2,C4-2 AR knock down using shRNA +DOX, replicate 3,	GSM336383,GSM336384,GSM336387,	C4-2 scrambled shRNA control +DOX, replicate 1,C4-2 scrambled shRNA control +DOX, replicate 2,C4-2 scrambled shRNA control +DOX, replicate 3,	RELA	4 : 805 : 95 : 15,594	0.82	0.30_2.22	0.69	0.82081	0.829296	6 : 803 : 115 : 15,574	1.01	0.44_2.31	0.978	1	0.829296
GSE13449.xlsx	GSE13449	Expression analysis upon NAMPT knockdown in MCF-7 cells	GSM339271,GSM339272,GSM339273,	MCF-7 cells_NAMPT knockdown_replicate 1,MCF-7 cells_NAMPT knockdown_replicate 2,MCF-7 cells_NAMPT knockdown_replicate 3,	GSM339268,GSM339269,GSM339270,	MCF-7 cells_luciferase matching NAMPT_replicate 1,MCF-7 cells_luciferase matching NAMPT_replicate 2,MCF-7 cells_luciferase matching NAMPT_replicate 3,	TP53	14 : 905 : 149 : 11,990	1.24	0.72_2.16	0.436	0.4395	0.690104	6 : 913 : 113 : 12,026	0.7	0.31_1.59	0.393	0.47266	0.720301
GSE13458-GPL571_1.xlsx	GSE13458	Expression analysis upon NMNAT1 knockdown in MCF-7 cells	GSM339417,GSM339418,	MCF-7 cells_NMNAT1 knockdown_control_replicate 1,MCF-7 cells_NMNAT1 knockdown_control_replicate 3,	GSM339381,GSM339382,	MCF-7 cells_luciferase knockdown_control_replicate 1,MCF-7 cells_luciferase knockdown_control_replicate 3,	LACZ	10 : 909 : 122 : 12,016	1.08	0.57_2.07	0.808	0.86264	0.829296	7 : 912 : 97 : 12,041	0.95	0.44_2.06	0.902	1	0.829296
GSE13458-GPL571_2.xlsx	GSE13458	Expression analysis upon NMNAT1 knockdown in MCF-7 cells	GSM339419,GSM339420,	MCF-7 cells_NMNAT1 knockdown_E2_replicate 1,MCF-7 cells_NMNAT1 knockdown_E2_replicate 3,	GSM339383,GSM339411,	MCF-7 cells_luciferase knockdown_E2_replicate 1,MCF-7 cells_luciferase knockdown_E2_replicate 3,	NMNAT1	13 : 906 : 78 : 12,061	2.22	1.23_4.01	0.00668	0.01078	0.0906176	9 : 910 : 108 : 12,031	1.1	0.56_2.18	0.781	0.85325	0.829296
GSE13459.xlsx	GSE13459	Expression analysis upon SIRT1 knockdown in MCF-7 cells	GSM324900,GSM324901,GSM324902,	MCF-7 SIRT1 Replicate 1,MCF-7 SIRT1 Replicate 2,MCF-7 SIRT1 Replicate 3,	GSM324888,GSM324889,GSM324890,	MCF-7 Luciferase Replicate 1,MCF-7 Luciferase Replicate 2,MCF-7 Luciferase Replicate 3,	STAT5A + STAT5B cotransfected	5 : 914 : 97 : 12,042	0.68	0.28_1.67	0.397	0.44947	0.698534	12 : 907 : 105 : 12,034	1.52	0.83_2.77	0.172	0.19841	0.4887
GSE13638_1.xlsx	GSE13638	Ago2 or Dicer knockdown effects on mRNA levels in HeLa	GSM343390,GSM343391,	HeLa_siAgo2_24_rep1,HeLa_siAgo2_24_rep2,	GSM343388,GSM343389,	HeLa_siGFP_24_rep1,HeLa_siGFP_24_rep2,	EIF2C2	6 : 1,331 : 100 : 19,019	0.86	0.38_1.96	0.715	0.84639	0.829296	3 : 1,334 : 139 : 18,980	0.31	0.10_0.97	0.0323	0.03818	0.206481
GSE13638_2.xlsx	GSE13638	Ago2 or Dicer knockdown effects on mRNA levels in HeLa	GSM343392,GSM343393,	HeLa_siDicer_24_rep1,HeLa_siDicer_24_rep2,	GSM343388,GSM343389,	HeLa_siGFP_24_rep1,HeLa_siGFP_24_rep2,	NUT	8 : 1,329 : 117 : 19,002	0.98	0.48_2.01	0.951	1	0.829296	14 : 1,323 : 131 : 18,988	1.53	0.88_2.67	0.127	0.12726	0.394284
GSE13638_3.xlsx	GSE13638	Ago2 or Dicer knockdown effects on mRNA levels in HeLa	GSM343396,GSM343397,	HeLa_siAgo2_48_rep1,HeLa_siAgo2_48_rep2,	GSM343394,GSM343395,	HeLa_siGFP_48_rep1,HeLa_siGFP_48_rep2,	EGR3	5 : 1,332 : 88 : 19,031	0.81	0.33_2.00	0.65	0.68896	0.813395	6 : 1,331 : 104 : 19,015	0.82	0.36_1.88	0.645	0.70881	0.821378
GSE13638_4.xlsx	GSE13638	Ago2 or Dicer knockdown effects on mRNA levels in HeLa	GSM343398,GSM343399,	HeLa_siDicer_48_rep1,HeLa_siDicer_48_rep2,	GSM343394,GSM343395,	HeLa_siGFP_48_rep1,HeLa_siGFP_48_rep2,	DICER	2 : 1,335 : 145 : 18,974	0.2	0.05_0.79	0.0108	0.01023	0.0881768	6 : 1,331 : 132 : 18,987	0.65	0.29_1.47	0.297	0.31062	0.596781
GSE13639_1.xlsx	GSE13639	Drosha or DGCR8 knockdown effects on mRNA levels in HeLa	GSM343407,GSM343408,	HeLa_siDGCR8_24_rep1,HeLa_siDGCR8_24_rep2,	GSM343401,GSM343405,	HeLa_siGFP_24_rep1,HeLa_siGFP_24,	DGCR8	19 : 1,319 : 158 : 18,871	1.72	1.07_2.78	0.0247	0.0317	0.184977	9 : 1,329 : 129 : 18,900	0.99	0.50_1.95	0.982	1	0.829296
GSE13639_2.xlsx	GSE13639	Drosha or DGCR8 knockdown effects on mRNA levels in HeLa	GSM343412,GSM343411,	HeLa_siDGCR8_48_rep2,HeLa_siDGCR8_48_rep1,	GSM343409,GSM343403,	HeLa_siGFP_48,HeLa_siGFP_48_rep1,	HNF4a+HNF4g	13 : 1,327 : 175 : 18,851	1.06	0.60_1.86	0.852	0.88235	0.829296	14 : 1,326 : 181 : 18,845	1.1	0.64_1.90	0.734	0.77012	0.829296
GSE13639_3.xlsx	GSE13639	Drosha or DGCR8 knockdown effects on mRNA levels in HeLa	GSM343402,GSM343406,	HeLa_siDrosha_24_rep1,HeLa_siDrosha_24_rep2,	GSM343401,GSM343405,	HeLa_siGFP_24_rep1,HeLa_siGFP_24,	STAT3	14 : 1,326 : 208 : 18,816	0.96	0.55_1.65	0.869	0.8943	0.829296	9 : 1,331 : 153 : 18,871	0.83	0.42_1.64	0.597	0.64134	0.798695
GSE13639_4.xlsx	GSE13639	Drosha or DGCR8 knockdown effects on mRNA levels in HeLa	GSM343410,GSM343404,	HeLa_siDrosha_48_rep2,HeLa_siDrosha_48_rep1,	GSM343409,GSM343403,	HeLa_siGFP_48,HeLa_siGFP_48_rep1,	CEBPB	15 : 1,324 : 204 : 18,819	1.05	0.62_1.77	0.87	0.88997	0.829296	14 : 1,325 : 167 : 18,856	1.19	0.69_2.06	0.528	0.54504	0.746064
GSE13640-GPL570_1.xlsx	GSE13640	Effect of miRNA biogenesis factors on mRNA levels	GSM343407,GSM343408,	HeLa_siDGCR8_24_rep1,HeLa_siDGCR8_24_rep2,	GSM343401,GSM343405,	HeLa_siGFP_24_rep1,HeLa_siGFP_24,	DGCR8	19 : 1,319 : 158 : 18,871	1.72	1.07_2.78	0.0247	0.0317	0.184977	9 : 1,329 : 129 : 18,900	0.99	0.50_1.95	0.982	1	0.829296
GSE13640-GPL570_2.xlsx	GSE13640	Effect of miRNA biogenesis factors on mRNA levels	GSM343402,GSM343406,	HeLa_siDrosha_24_rep1,HeLa_siDrosha_24_rep2,	GSM343401,GSM343405,	HeLa_siGFP_24_rep1,HeLa_siGFP_24,	RUNX1	14 : 1,326 : 208 : 18,816	0.96	0.55_1.65	0.869	0.8943	0.829296	9 : 1,331 : 153 : 18,871	0.83	0.42_1.64	0.597	0.64134	0.798695
GSE13640-GPL570_3.xlsx	GSE13640	Effect of miRNA biogenesis factors on mRNA levels	GSM343404,GSM343410,	HeLa_siDrosha_48_rep1,HeLa_siDrosha_48_rep2,	GSM343403,GSM343409,	HeLa_siGFP_48_rep1,HeLa_siGFP_48,	CEBPB	15 : 1,324 : 204 : 18,819	1.05	0.62_1.77	0.87	0.88997	0.829296	14 : 1,325 : 167 : 18,856	1.19	0.69_2.06	0.528	0.54504	0.746064
GSE13640-GPL570_4.xlsx	GSE13640	Effect of miRNA biogenesis factors on mRNA levels	GSM343411,GSM343412,	HeLa_siDGCR8_48_rep1,HeLa_siDGCR8_48_rep2,	GSM343403,GSM343409,	HeLa_siGFP_48_rep1,HeLa_siGFP_48,	ERBB3	13 : 1,327 : 175 : 18,851	1.06	0.60_1.86	0.852	0.88235	0.829296	14 : 1,326 : 181 : 18,845	1.1	0.64_1.90	0.734	0.77012	0.829296
GSE13640-GPL6244_1.xlsx	GSE13640	Effect of miRNA biogenesis factors on mRNA levels	GSM343390,GSM343391,	HeLa_siAgo2_24_rep1,HeLa_siAgo2_24_rep2,	GSM343388,GSM343389,	HeLa_siGFP_24_rep1,HeLa_siGFP_24_rep2,	EIF2C2	6 : 1,331 : 100 : 19,019	0.86	0.38_1.96	0.715	0.84639	0.829296	3 : 1,334 : 139 : 18,980	0.31	0.10_0.97	0.0323	0.03818	0.206481
GSE13640-GPL6244_2.xlsx	GSE13640	Effect of miRNA biogenesis factors on mRNA levels	GSM343392,GSM343393,	HeLa_siDicer_24_rep1,HeLa_siDicer_24_rep2,	GSM343388,GSM343389,	HeLa_siGFP_24_rep1,HeLa_siGFP_24_rep2,	RDBP	8 : 1,329 : 117 : 19,002	0.98	0.48_2.01	0.951	1	0.829296	14 : 1,323 : 131 : 18,988	1.53	0.88_2.67	0.127	0.12726	0.394284
GSE13640-GPL6244_3.xlsx	GSE13640	Effect of miRNA biogenesis factors on mRNA levels	GSM343396,GSM343397,	HeLa_siAgo2_48_rep1,HeLa_siAgo2_48_rep2,	GSM343394,GSM343395,	HeLa_siGFP_48_rep1,HeLa_siGFP_48_rep2,	KAT8	5 : 1,332 : 88 : 19,031	0.81	0.33_2.00	0.65	0.68896	0.813395	6 : 1,331 : 104 : 19,015	0.82	0.36_1.88	0.645	0.70881	0.821378
GSE13640-GPL6244_4.xlsx	GSE13640	Effect of miRNA biogenesis factors on mRNA levels	GSM343398,GSM343399,	HeLa_siDicer_48_rep1,HeLa_siDicer_48_rep2,	GSM343394,GSM343395,	HeLa_siGFP_48_rep1,HeLa_siGFP_48_rep2,	DICER	2 : 1,335 : 145 : 18,974	0.2	0.05_0.79	0.0108	0.01023	0.0881768	6 : 1,331 : 132 : 18,987	0.65	0.29_1.47	0.297	0.31062	0.596781
GSE13674_1.xlsx	GSE13674	microRNA-101 represses EZH2 in cancer	GSM343878,GSM343879,GSM343880,	miR-101 1 with UMUC3,miR-101 2 with UMUC3,miR-101 3 with UMUC3,	GSM343848,GSM343876,GSM343877,	Control miRNA 1 with UMUC3,Control miRNA 2 with UMUC3,Control miRNA 3 with UMUC3,	miR-101	34 : 1,213 : 1,005 : 22,949	0.64	0.45_0.91	0.011	0.01281	0.101746	92 : 1,155 : 944 : 23,010	1.94	1.55_2.42	2.53e-09	< 0.00001	0.000351712
GSE13674_2.xlsx	GSE13674	microRNA-101 represses EZH2 in cancer	GSM343884,GSM343885,GSM343886,	EZH2 siRNA 1 with UMUC3,EZH2 siRNA 2 with UMUC3,EZH2 siRNA 3 with UMUC3,	GSM343881,GSM343882,GSM343883,	control siRNA 1 with UMUC3,control siRNA 2 with UMUC3,control siRNA 3 with UMUC3,	KDM2A	16 : 1,231 : 379 : 23,575	0.81	0.49_1.34	0.407	0.41798	0.675658	18 : 1,229 : 402 : 23,552	0.86	0.53_1.38	0.528	0.57125	0.763564
GSE13714_1.xlsx	GSE13714	HOXA9 is required for survival in human MLL rearranged acute leukemias	GSM344801,GSM344802,GSM344803,	MOLM14_1F3HOXA9sh_suppression_rep1,MOLM14_1F3HOXA9sh_suppression_rep2,MOLM14_1F3HOXA9sh_suppression_rep3,	GSM344807,GSM344808,GSM344809,GSM344810,GSM344811,GSM344812,	MOLM14_GFPcontrolsh_control_rep1,MOLM14_GFPcontrolsh_control_rep2,MOLM14_GFPcontrolsh_control_rep3,MOLM14_GFPcontrolsh_control_rep4,MOLM14_GFPcontrolsh_control_rep5,MOLM14_GFPcontrolsh_control_rep6,	HOXA9	164 : 755 : 2,560 : 9,579	0.81	0.68_0.97	0.0196	0.02041	0.141418	300 : 619 : 3,823 : 8,316	1.05	0.91_1.22	0.469	0.4837	0.730785
GSE13714_2.xlsx	GSE13714	HOXA9 is required for survival in human MLL rearranged acute leukemias	GSM344804,GSM344805,GSM344806,	MOLM14_2A5HOXA9sh_suppression_rep1,MOLM14_2A5HOXA9sh_suppression_rep2,MOLM14_2A5HOXA9sh_suppression_rep3,	GSM344807,GSM344808,GSM344809,GSM344810,GSM344811,GSM344812,	MOLM14_GFPcontrolsh_control_rep1,MOLM14_GFPcontrolsh_control_rep2,MOLM14_GFPcontrolsh_control_rep3,MOLM14_GFPcontrolsh_control_rep4,MOLM14_GFPcontrolsh_control_rep5,MOLM14_GFPcontrolsh_control_rep6,	IGF2BP1	184 : 735 : 2,537 : 9,602	0.95	0.80_1.12	0.528	0.55544	0.755948	297 : 622 : 3,886 : 8,253	1.01	0.88_1.17	0.848	0.85433	0.829296
GSE13763_1.xlsx	GSE13763	Gene expression profiling after RNA interference of CXCR4 in human ovarian cancer cell line IGROV-1.	GSM346594,GSM346595,GSM346596,	shCXCR4 (I) -1,shCXCR4 (I) -2,shCXCR4 (I) -3,	GSM346603,GSM346604,GSM346605,	IGROV - Mock -1,IGROV - Mock -2,IGROV - Mock -3,	CXCR4	93 : 1,247 : 1,180 : 17,854	1.13	0.91_1.40	0.279	0.29246	0.57823	87 : 1,253 : 935 : 18,099	1.34	1.07_1.69	0.0104	0.01136	0.0929191
GSE13763_2.xlsx	GSE13763	Gene expression profiling after RNA interference of CXCR4 in human ovarian cancer cell line IGROV-1.	GSM346597,GSM346598,GSM346599,	shCXCR4 (II) -1,shCXCR4 (II) -2,shCXCR4 (II) -3,	GSM346603,GSM346604,GSM346605,	IGROV - Mock -1,IGROV - Mock -2,IGROV - Mock -3,	CXCR4	97 : 1,243 : 1,005 : 18,029	1.4	1.13_1.74	0.00218	0.0022	0.0285278	45 : 1,295 : 535 : 18,499	1.2	0.88_1.64	0.244	0.26961	0.566209
GSE13857.xlsx	GSE13857	PSF regulates specific subsets of human mRNAs	GSM348301,GSM348302,	knockdown_1_1,knockdown_3_1,	GSM348298,GSM348300,	control_6_2,control_6_4,	PSF	3 : 1,221 : 43 : 17,037	0.97	0.30_3.14	0.964	1	0.829296	7 : 1,217 : 42 : 17,038	2.33	1.05_5.20	0.033	0.04312	0.222207
GSE14043_1.xlsx	GSE14043	Genome-wide impact of ART-27 loss on androgen-regulated transcription in prostate cancer cells	GSM352571,GSM352572,	LNCaP siART-27 plus R1881, rep1,LNCaP siART-27 plus R1881, rep2,	GSM352567,GSM352568,	LNCaP control plus R1881, rep1,LNCaP control plus R1881, rep2,	HDAC1	11 : 908 : 211 : 11,903	0.68	0.37_1.26	0.218	0.23757	0.537436	11 : 908 : 129 : 11,985	1.13	0.61_2.09	0.708	0.73725	0.821378
GSE14043_2.xlsx	GSE14043	Genome-wide impact of ART-27 loss on androgen-regulated transcription in prostate cancer cells	GSM352569,GSM352570,	LNCaP siART-27 plus ethanol, rep1,LNCaP siART-27 plus ethanol, rep2,	GSM352565,GSM352566,	LNCaP control plus ethanol, rep1,LNCaP control plus ethanol, rep2,	HDAC1	15 : 904 : 216 : 11,904	0.91	0.54_1.55	0.74	0.79588	0.829296	21 : 898 : 191 : 11,929	1.46	0.93_2.30	0.101	0.10429	0.362307
GSE14428_1.xlsx	GSE14428	Physiological defects associated with short hairpin RNA-mediated silencing of PGC-1-related coactivator (PRC)	GSM347895,GSM347896,GSM347897,	U2OS_PRC_shRNA4_pLenti_1,U2OS_PRC_shRNA4_pLenti_2,U2OS_PRC_shRNA4_pLenti_3,	GSM347892,GSM347893,GSM347894,	U2OS_control_shRNA_pLenti_1,U2OS_control_shRNA_pLenti_2,U2OS_control_shRNA_pLenti_3,	H3.X + H3.Y	24 : 1,293 : 341 : 22,653	1.23	0.81_1.87	0.325	0.34996	0.626656	26 : 1,291 : 344 : 22,650	1.33	0.89_1.98	0.168	0.20044	0.4887
GSE14428_2.xlsx	GSE14428	Physiological defects associated with short hairpin RNA-mediated silencing of PGC-1-related coactivator (PRC)	GSM347907,GSM347908,GSM347909,	U2OS_PRC_shRNA1_pLenti_1_2007,U2OS_PRC_shRNA1_pLenti_2_2007,U2OS_PRC_shRNA1_pLenti_3_2007,	GSM347904,GSM347905,GSM347906,	U2OS_control_shRNA_pLenti_1_2007,U2OS_control_shRNA_pLenti_2_2007,U2OS_control_shRNA_pLenti_3_2007,	PPRC1	72 : 1,261 : 991 : 22,289	1.28	1.00_1.64	0.0456	0.05249	0.250081	74 : 1,259 : 916 : 22,364	1.44	1.12_1.83	0.00348	0.0041	0.0472052
GSE14680.xlsx	GSE14680	Expression data from multiple myeloma cells overexpressing CS1 versus CS1 knockdown	GSM366607,GSM366608,GSM366609,GSM366610,	OPM2 transfected with lentiviral CS1 shRNA, rep1,OPM2 transfected with lentiviral CS1 shRNA, rep2,OPM2 transfected with lentiviral CS1 shRNA, rep3,OPM2 transfected with lentiviral CS1 shRNA, rep4,	GSM366605,GSM366606,	OPM2 transfected with control vector, rep1,OPM2 transfected with control vector, rep2,	SLAMF7	98 : 1,242 : 1,478 : 17,556	0.94	0.76_1.16	0.55	0.56322	0.760541	97 : 1,243 : 1,909 : 17,125	0.7	0.57_0.87	0.00092	0.00121	0.0192961
GSE14801.xlsx	GSE14801	Expression data from ERG Si treated and Control HUVEC cells	GSM370399,GSM370400,	HUVEC treated with ERG SiRNA , biological rep1,HUVEC treated with ERG SiRNA , biological rep2,	GSM370403,GSM370404,	HUVEC infected with Control Vector , biological rep1,HUVEC infected with Control Vector, biological rep2,	ERG	29 : 1,305 : 293 : 18,719	1.42	0.97_2.09	0.0734	0.08575	0.333775	28 : 1,306 : 267 : 18,745	1.51	1.02_2.23	0.0402	0.04364	0.223439
GSE14847_1.xlsx	GSE14847	The effect of miRNA overexpression on gene expression profile of MCF-7 cells	GSM371428,GSM371429,	MCF7_18a24h_array1,MCF7_18a24h_array2,	GSM371435,GSM371436,	MCF7_scramble24h_array1,MCF7_scramble24h_array2,	SRF	8 : 1,325 : 180 : 23,101	0.77	0.38_1.58	0.48	0.52497	0.744781	14 : 1,319 : 229 : 23,052	1.07	0.62_1.84	0.811	0.88593	0.829296
GSE14847_2.xlsx	GSE14847	The effect of miRNA overexpression on gene expression profile of MCF-7 cells	GSM371430,GSM371431,	MCF7_193b24h_array1,MCF7_193b24h_array2,	GSM371435,GSM371436,	MCF7_scramble24h_array1,MCF7_scramble24h_array2,	LSD2	13 : 1,320 : 212 : 23,069	1.07	0.61_1.88	0.809	0.8819	0.829296	13 : 1,320 : 199 : 23,082	1.14	0.65_2.01	0.643	0.64402	0.799164
GSE14847_3.xlsx	GSE14847	The effect of miRNA overexpression on gene expression profile of MCF-7 cells	GSM371432,GSM371433,	MCF7_302c24h_array1,MCF7_302c24h_array2,	GSM371435,GSM371436,	MCF7_scramble24h_array1,MCF7_scramble24h_array2,	miR-302c	20 : 1,313 : 195 : 23,086	1.8	1.13_2.87	0.0114	0.01605	0.119126	11 : 1,322 : 189 : 23,092	1.02	0.55_1.87	0.958	1	0.829296
GSE14847_4.xlsx	GSE14847	The effect of miRNA overexpression on gene expression profile of MCF-7 cells	GSM371437,GSM371438,	MCF7_siER24h_array1,MCF7_siER24h_array2,	GSM371435,GSM371436,	MCF7_scramble24h_array1,MCF7_scramble24h_array2,	ncRNA-a7	16 : 1,317 : 169 : 23,111	1.66	0.99_2.78	0.0512	0.07039	0.296801	10 : 1,323 : 174 : 23,106	1	0.53_1.90	0.991	1	0.829296
GSE14943_1.xlsx	GSE14943	Cadherin-11 depletion in aggressive MDA-MB-231 breast cancer cells.	GSM373305,GSM373308,	Cadherin-11 siRNA (RNAi 6A)_1of2,Cadherin-11 siRNA (RNAi 6A)_2of2,	GSM373301,GSM373302,GSM373306,	Empty vector control (RNAi 1B)_1of3,Empty vector control (RNAi 1B)_2of3,Empty vector control (RNAi 1B)_3of3,	SOX2	2 : 917 : 39 : 12,098	0.68	0.16_2.81	0.588	0.76704	0.829296	1 : 918 : 21 : 12,116	0.63	0.08_4.68	0.647	0.73269	0.821378
GSE14943_2.xlsx	GSE14943	Cadherin-11 depletion in aggressive MDA-MB-231 breast cancer cells.	GSM373300,GSM373303,	Cadherin-11 siRNA (RNAi 4A)_1of2,Cadherin-11 siRNA (RNAi 4A)_2of2,	GSM373301,GSM373302,GSM373306,	Empty vector control (RNAi 1B)_1of3,Empty vector control (RNAi 1B)_2of3,Empty vector control (RNAi 1B)_3of3,	SOX2	1 : 918 : 42 : 12,097	0.31	0.04_2.28	0.226	0.26054	0.563388	2 : 917 : 25 : 12,114	1.06	0.25_4.47	0.94	1	0.829296
GSE14964_1.xlsx	GSE14964	Genome-wide analysis of YY2 versus YY1 target genes	GSM373617,GSM373618,GSM373619,	First shYY1,Second shYY1,Third shYY1,	GSM373614,GSM373615,GSM373616,	Vector control 1,Vector control 2,Vector control 3,	YY1	15 : 1,325 : 273 : 18,761	0.78	0.46_1.31	0.345	0.40267	0.666261	39 : 1,301 : 383 : 18,651	1.46	1.05_2.04	0.0256	0.02892	0.176249
GSE14964_2.xlsx	GSE14964	Genome-wide analysis of YY2 versus YY1 target genes	GSM373620,GSM373621,GSM373622,GSM373623,	First shYY2,Second shYY2,Third shYY2,Fourth shYY2,	GSM373614,GSM373615,GSM373616,	Vector control 1,Vector control 2,Vector control 3,	NFKB (p105	18 : 1,322 : 167 : 18,867	1.54	0.94_2.51	0.0822	0.09715	0.356516	18 : 1,322 : 207 : 18,827	1.24	0.76_2.01	0.387	0.41313	0.672402
GSE14964_3.xlsx	GSE14964	Genome-wide analysis of YY2 versus YY1 target genes	GSM373624,GSM373625,GSM373626,	First shYY1 and shYY2,Second shYY1 and shYY2,Third shYY1 and shYY2,	GSM373614,GSM373615,GSM373616,	Vector control 1,Vector control 2,Vector control 3,	YY1 + YY2 cotransfected	12 : 1,328 : 194 : 18,840	0.88	0.49_1.58	0.662	0.67995	0.810539	41 : 1,299 : 383 : 18,651	1.54	1.11_2.13	0.00942	0.01098	0.0911048
GSE15151_1.xlsx	GSE15151	Synthetic Lethal Interaction Between Oncogenic KRAS Dependency and Suppression of STK33 in Human Cancer Cells	GSM378545,GSM378546,	NOMO-1 STK33-2077,NOMO-1 STK33-2081,	GSM378547,GSM378548,	NOMO-1 control 1,NOMO-1 control 2,	MAPK3	15 : 1,325 : 205 : 18,829	1.04	0.61_1.76	0.885	0.89247	0.829296	8 : 1,332 : 181 : 18,853	0.63	0.31_1.27	0.191	0.23804	0.537436
GSE15151_2.xlsx	GSE15151	Synthetic Lethal Interaction Between Oncogenic KRAS Dependency and Suppression of STK33 in Human Cancer Cells	GSM378549,GSM378550,	SKM-1 STK33-2077,SKM-1 STK33-2081,	GSM378551,GSM378552,	SKM-1 control 1,SKM-1 control 2,	STK33	23 : 1,317 : 209 : 18,825	1.57	1.02_2.43	0.0392	0.04445	0.225798	12 : 1,328 : 149 : 18,885	1.15	0.63_2.07	0.652	0.75089	0.828617
GSE15417_1.xlsx	GSE15417	Depletion of Erk1 and Erk2 MAP kinases in primary human keratinocytes	GSM386971,GSM386972,GSM386973,	Keratinocytes_Erk1andErk2siRNA-A_rep1,Keratinocytes_Erk1andErk2siRNA-A_rep2,Keratinocytes_Erk1andErk2siRNA-A_rep3,	GSM386967,GSM386969,GSM386970,	Keratinocytes_scrambledsiRNA_rep1,Keratinocytes_scrambledsiRNA_rep2,Keratinocytes_scrambledsiRNA_rep3,	MAPK3 + MAPK1 cotransfected	30 : 889 : 655 : 11,484	0.59	0.41_0.86	0.0052	0.00553	0.0577166	38 : 881 : 866 : 11,273	0.56	0.40_0.78	0.000554	0.00058	0.0111131
GSE15417_2.xlsx	GSE15417	Depletion of Erk1 and Erk2 MAP kinases in primary human keratinocytes	GSM386975,GSM386976,GSM386977,	Keratinocytes_Erk1andErk2siRNA-B_rep1,Keratinocytes_Erk1andErk2siRNA-B_rep2,Keratinocytes_Erk1andErk2siRNA-B_rep3,	GSM386967,GSM386969,GSM386970,	Keratinocytes_scrambledsiRNA_rep1,Keratinocytes_scrambledsiRNA_rep2,Keratinocytes_scrambledsiRNA_rep3,	MAPK3 + MAPK1 cotransfected	50 : 869 : 1,060 : 11,079	0.6	0.45_0.81	0.000561	0.00051	0.0103104	79 : 840 : 1,023 : 11,116	1.02	0.80_1.30	0.859	0.90279	0.829296
GSE15481_1.xlsx	GSE15481	Gene expression data from AP-2?? silenced MCF-7 cells	GSM388424,GSM388425,GSM388426,	AP-2 gamma targetting siRNA 1: AAUGAGAUGGCAGCUAGGAAG Technical Replicate 1,AP-2 gamma targetting siRNA 1: AAUGAGAUGGCAGCUAGGAAG Technical Replicate 2,AP-2 gamma targetting siRNA 1: AAUGAGAUGGCAGCUAGGAAG Technical Replicate 3,	GSM388433,GSM388434,GSM388435,	Non-silencing control siRNA: AAUUCUCCGAACGUGUCACGU Technical Replicate 1,Non-silencing control siRNA: AAUUCUCCGAACGUGUCACGU Technical Replicate 2,Non-silencing control siRNA: AAUUCUCCGAACGUGUCACGU Technical Replicate 3,	TFAP2C	30 : 1,310 : 638 : 18,396	0.66	0.46_0.96	0.027	0.032	0.186304	26 : 1,314 : 222 : 18,812	1.68	1.11_2.53	0.0125	0.01586	0.118672
GSE15481_2.xlsx	GSE15481	Gene expression data from AP-2?? silenced MCF-7 cells	GSM388427,GSM388428,GSM388429,	AP-2 gamma targetting siRNA 2: GCGGCCCAGCAACUGUGUAAA Technical Replicate 1,AP-2 gamma targetting siRNA 2: GCGGCCCAGCAACUGUGUAAA Technical Replicate 2,AP-2 gamma targetting siRNA 2: GCGGCCCAGCAACUGUGUAAA Technical Replicate 3,	GSM388433,GSM388434,GSM388435,	Non-silencing control siRNA: AAUUCUCCGAACGUGUCACGU Technical Replicate 1,Non-silencing control siRNA: AAUUCUCCGAACGUGUCACGU Technical Replicate 2,Non-silencing control siRNA: AAUUCUCCGAACGUGUCACGU Technical Replicate 3,	MAPK3	52 : 1,288 : 603 : 18,431	1.23	0.92_1.65	0.153	0.17036	0.454661	27 : 1,313 : 426 : 18,608	0.9	0.61_1.33	0.592	0.63363	0.798695
GSE15481_3.xlsx	GSE15481	Gene expression data from AP-2?? silenced MCF-7 cells	GSM388430,GSM388431,GSM388432,	AP-2 gamma targetting siRNA 3: CCACACUGGAGUCGCCGAAUA Technical Replicate 1,AP-2 gamma targetting siRNA 3: CCACACUGGAGUCGCCGAAUA Technical Replicate 2,AP-2 gamma targetting siRNA 3: CCACACUGGAGUCGCCGAAUA Technical Replicate 3,	GSM388433,GSM388434,GSM388435,	Non-silencing control siRNA: AAUUCUCCGAACGUGUCACGU Technical Replicate 1,Non-silencing control siRNA: AAUUCUCCGAACGUGUCACGU Technical Replicate 2,Non-silencing control siRNA: AAUUCUCCGAACGUGUCACGU Technical Replicate 3,	AREG	33 : 1,307 : 451 : 18,583	1.04	0.73_1.49	0.828	0.85234	0.829296	33 : 1,307 : 443 : 18,591	1.06	0.74_1.52	0.751	0.77807	0.829296
GSE15483_1.xlsx	GSE15483	The effect of fenofibrate on endothelial cells	GSM388452,GSM388453,GSM388454,	fenofibrate_treated_HUVEC_2hr-1,fenofibrate_treated_HUVEC_2hr-2,fenofibrate_treated_HUVEC_2hr-3,	GSM388448,GSM388449,GSM388450,GSM388451,	fenofibrate_untreated_HUVEC_1,fenofibrate_untreated_HUVEC_2,fenofibrate_untreated_HUVEC_3,fenofibrate_untreated_HUVEC_4,	PPARA	1 : 1,016 : 91 : 12,996	0.14	0.02_1.01	0.0227	0.02241	0.148227	9 : 1,008 : 131 : 12,956	0.88	0.45_1.74	0.719	0.7498	0.828582
GSE15483_2.xlsx	GSE15483	The effect of fenofibrate on endothelial cells	GSM388455,GSM388456,GSM388457,	fenofibrate_treated_HUVEC_4hr-1,fenofibrate_treated_HUVEC_4hr-2,fenofibrate_treated_HUVEC_4hr-3,	GSM388448,GSM388449,GSM388450,GSM388451,	fenofibrate_untreated_HUVEC_1,fenofibrate_untreated_HUVEC_2,fenofibrate_untreated_HUVEC_3,fenofibrate_untreated_HUVEC_4,	NET1	4 : 1,013 : 65 : 13,022	0.79	0.29_2.18	0.649	0.81721	0.829296	0 : 1,017 : 35 : 13,052	0	#NUM!_#NUM!	0.0987	0.10937	0.370672
GSE15483_3.xlsx	GSE15483	The effect of fenofibrate on endothelial cells	GSM388458,GSM388459,GSM388460,	fenofibrate_treated_HUVEC_6hr-1,fenofibrate_treated_HUVEC_6hr-2,fenofibrate_treated_HUVEC_6hr-3,	GSM388448,GSM388449,GSM388450,GSM388451,	fenofibrate_untreated_HUVEC_1,fenofibrate_untreated_HUVEC_2,fenofibrate_untreated_HUVEC_3,fenofibrate_untreated_HUVEC_4,	COP1 + ETV1	10 : 1,007 : 238 : 12,849	0.54	0.28_1.01	0.0509	0.06091	0.271932	10 : 1,007 : 183 : 12,904	0.7	0.37_1.33	0.272	0.32513	0.610415
GSE15483_4.xlsx	GSE15483	The effect of fenofibrate on endothelial cells	GSM388461,GSM388462,GSM388463,	fenofibrate_treated_HUVEC_8hr-1,fenofibrate_treated_HUVEC_8hr-2,fenofibrate_treated_HUVEC_8hr-3,	GSM388448,GSM388449,GSM388450,GSM388451,	fenofibrate_untreated_HUVEC_1,fenofibrate_untreated_HUVEC_2,fenofibrate_untreated_HUVEC_3,fenofibrate_untreated_HUVEC_4,	PPARA	14 : 1,003 : 386 : 12,700	0.46	0.27_0.79	0.0036	0.00467	0.0512403	22 : 995 : 170 : 12,916	1.68	1.07_2.63	0.022	0.02604	0.163615
GSE15483_5.xlsx	GSE15483	The effect of fenofibrate on endothelial cells	GSM388464,GSM388465,GSM388466,	fenofibrate_treated_HUVEC_18hr-1,fenofibrate_treated_HUVEC_18hr-2,fenofibrate_treated_HUVEC_18hr-3,	GSM388448,GSM388449,GSM388450,GSM388451,	fenofibrate_untreated_HUVEC_1,fenofibrate_untreated_HUVEC_2,fenofibrate_untreated_HUVEC_3,fenofibrate_untreated_HUVEC_4,	PPARA	17 : 1,000 : 503 : 12,582	0.43	0.26_0.69	0.000398	0.00054	0.0105836	37 : 980 : 306 : 12,779	1.58	1.11_2.23	0.00956	0.01091	0.0908628
GSE15499.xlsx	GSE15499	HDAC5 is a repressor of angiogenesis and determines the angiogenic gene expression pattern of endothelial cells	GSM388707,GSM388709,GSM388711,	8HUVEC_HDAC5_siRNA_24h_rep1,10HUVEC_HDAC5_siRNA_24h_rep2,12HUVEC_HDAC5_siRNA_24h_rep3,	GSM388706,GSM388708,GSM388710,	7HUVEC_scrambled_24h_rep1,9HUVEC_scrambled_24h_rep2,11HUVEC_scrambled_24h_rep3,	BACH1	22 : 1,318 : 279 : 18,755	1.12	0.72_1.74	0.606	0.6413	0.798695	36 : 1,304 : 522 : 18,512	0.98	0.70_1.38	0.904	0.93215	0.829296
GSE15505_1.xlsx	GSE15505	Expression of cyclophilin B is associated with malignant progression and regulation of genes	GSM324469,GSM324470,GSM324471,	siCypB1,siCypB2,siCypB3,	GSM324466,GSM324467,GSM324468,	siLuc1,siLuc2,siLuc3,	PPIB	62 : 1,271 : 626 : 22,655	1.77	1.35_2.31	2.37e-05	7e-05	0.00189184	25 : 1,308 : 509 : 22,772	0.86	0.57_1.28	0.449	0.49859	0.735044
GSE15505_2.xlsx	GSE15505	Expression of cyclophilin B is associated with malignant progression and regulation of genes	GSM324481,GSM324482,GSM324483,	siCypB.PRL1,siCypB.PRL2,siCypB.PRL3,	GSM324478,GSM324479,GSM324480,	siLuc.PRL1,siLuc.PRL2,siLuc.PRL3,	PPIB	54 : 1,279 : 769 : 22,512	1.24	0.93_1.64	0.14	0.15656	0.435781	23 : 1,310 : 626 : 22,655	0.64	0.42_0.97	0.0327	0.03511	0.196767
GSE15530_1.xlsx	GSE15530	Genome-wide analysis of gene expression perturbed by reptin shRNA in MCF7 subjected to normoxic and hypoxic conditions	GSM390198,GSM390199,	MCF7_normoxia_Reptin_shRNA_rep1,MCF7_normoxia_Reptin_shRNA_rep2,	GSM390196,GSM390197,	MCF7_normoxia_rep1,MCF7_normoxia_rep2,	PRMT1	13 : 1,377 : 201 : 23,568	1.11	0.63_1.94	0.724	0.76435	0.829296	12 : 1,378 : 201 : 23,568	1.02	0.57_1.83	0.944	1	0.829296
GSE15530_2.xlsx	GSE15530	Genome-wide analysis of gene expression perturbed by reptin shRNA in MCF7 subjected to normoxic and hypoxic conditions	GSM390202,GSM390203,	MCF7_hypoxia_18h_Reptin_shRNA_rep1,MCF7_hypoxia_18h_Reptin_shRNA_rep2,	GSM390200,GSM390201,	MCF7_hypoxia_18h_rep1,MCF7_hypoxia_18h_rep2,	TRIM33	4 : 1,386 : 134 : 23,635	0.51	0.19_1.38	0.176	0.19377	0.483587	7 : 1,383 : 161 : 23,608	0.74	0.35_1.58	0.439	0.50506	0.738376
GSE15646_1.xlsx	GSE15646	Kasumi-1 AML1-ETO knockdown samples	GSM391641,GSM391642,GSM391643,	Kasumi-1_AML1-ETO_construct_Amaxa_nucleofection_transfection_rep1,Kasumi-1_AML1-ETO_construct_Amaxa_nucleofection_transfection_rep2,Kasumi-1_AML1-ETO_construct_Amaxa_nucleofection_transfection_rep3,	GSM391636,GSM391637,	Kasumi-1_luciferase_construct_Amaxa_nucleofection_transfection_rep1,Kasumi-1_luciferase_construct_Amaxa_nucleofection_transfection_rep2,	SMAD4	11 : 908 : 216 : 11,923	0.67	0.36_1.23	0.193	0.23774	0.537436	10 : 909 : 121 : 12,018	1.09	0.57_2.09	0.789	0.8643	0.829296
GSE15646_2.xlsx	GSE15646	Kasumi-1 AML1-ETO knockdown samples	GSM391638,GSM391639,GSM391640,	Kasumi-1_AML1-ETO_construct_Biorad_siLentFect_transfection_rep1,Kasumi-1_AML1-ETO_construct_Biorad_siLentFect_transfection_rep2,Kasumi-1_AML1-ETO_construct_Biorad_siLentFect_transfection_rep3,	GSM391633,GSM391634,GSM391635,	Kasumi-1_luciferase_construct_Biorad_siLentFect_transfection_rep1,Kasumi-1_luciferase_construct_Biorad_siLentFect_transfection_rep2,Kasumi-1_luciferase_construct_Biorad_siLentFect_transfection_rep3,	ncRNA-a7	8 : 911 : 85 : 12,054	1.25	0.60_2.58	0.554	0.68368	0.813395	6 : 913 : 79 : 12,060	1	0.44_2.31	0.994	1	0.829296
GSE15648-GPL96_1.xlsx	GSE15648	AML1-ETO induction and knockdown	GSM391641,GSM391642,GSM391643,	Kasumi-1_AML1-ETO_construct_Amaxa_nucleofection_transfection_rep1,Kasumi-1_AML1-ETO_construct_Amaxa_nucleofection_transfection_rep2,Kasumi-1_AML1-ETO_construct_Amaxa_nucleofection_transfection_rep3,	GSM391636,GSM391637,	Kasumi-1_luciferase_construct_Amaxa_nucleofection_transfection_rep1,Kasumi-1_luciferase_construct_Amaxa_nucleofection_transfection_rep2,	MED26	11 : 908 : 216 : 11,923	0.67	0.36_1.23	0.193	0.23774	0.537436	10 : 909 : 121 : 12,018	1.09	0.57_2.09	0.789	0.8643	0.829296
GSE15648-GPL96_2.xlsx	GSE15648	AML1-ETO induction and knockdown	GSM391638,GSM391639,GSM391640,	Kasumi-1_AML1-ETO_construct_Biorad_siLentFect_transfection_rep1,Kasumi-1_AML1-ETO_construct_Biorad_siLentFect_transfection_rep2,Kasumi-1_AML1-ETO_construct_Biorad_siLentFect_transfection_rep3,	GSM391633,GSM391634,GSM391635,	Kasumi-1_luciferase_construct_Biorad_siLentFect_transfection_rep1,Kasumi-1_luciferase_construct_Biorad_siLentFect_transfection_rep2,Kasumi-1_luciferase_construct_Biorad_siLentFect_transfection_rep3,	HK2	8 : 911 : 85 : 12,054	1.25	0.60_2.58	0.554	0.68368	0.813395	6 : 913 : 79 : 12,060	1	0.44_2.31	0.994	1	0.829296
GSE15723_1.xlsx	GSE15723	Gene profile in H1299 cells treated with PTD-DRBD GAPDH siRNA or treated with Lipofection GAPDH siRNA	GSM393541,GSM393542,	24h PTD-DRBD GAPDH siRNA (SAMPLE 9),24h PTD-DRBD GAPDH siRNA (SAMPLE 10),	GSM393543,GSM393544,	24h Lipofection GAPDH siRNA (SAMPLE 11),24h Lipofection GAPDH siRNA (SAMPLE 12),	STAT3	11 : 1,319 : 214 : 22,997	0.9	0.49_1.65	0.724	0.77149	0.829296	7 : 1,323 : 160 : 23,051	0.76	0.36_1.63	0.482	0.50266	0.738376
GSE15723_2.xlsx	GSE15723	Gene profile in H1299 cells treated with PTD-DRBD GAPDH siRNA or treated with Lipofection GAPDH siRNA	GSM393535,GSM393536,	12h PTD-DRBD GAPDH siRNA (SAMPLE 3),12h PTD-DRBD GAPDH siRNA (SAMPLE 4),	GSM393537,GSM393538,	12h Lipofection GAPDH siRNA (SAMPLE 5),12h Lipofection GAPDH siRNA (SAMPLE 6),	STAT3	14 : 1,314 : 190 : 23,008	1.29	0.75_2.23	0.359	0.43656	0.688228	13 : 1,315 : 181 : 23,017	1.26	0.71_2.21	0.427	0.52261	0.744781
GSE15792.xlsx	GSE15792	Expression profiles in PCARNEQ ncRNA depletion in prostate cancer cells	GSM396489,GSM396490,GSM396491,	PCARNEQ siRNA_rep1,PCARNEQ siRNA_rep2,PCARNEQ siRNA_rep3,	GSM396492,GSM396493,GSM396494,	Control siRNA_rep1,Control siRNA_rep2,Control siRNA_rep3,	PCARNEQ	142 : 1,198 : 1,890 : 17,144	1.08	0.90_1.29	0.431	0.45022	0.698534	134 : 1,206 : 1,545 : 17,489	1.26	1.04_1.51	0.0154	0.01601	0.118728
GSE15845_1.xlsx	GSE15845	Knockdown of STAT1 in SCC61 tumor xenografts leads to alterations in the expression of energy metabolic pathways	GSM398019,GSM398020,	STAT1 shRNA-transfected STAT1 knockdown SCC61 tumor xenograft, irradiated, technical replicate 1,STAT1 shRNA-transfected STAT1 knockdown SCC61 tumor xenograft, irradiated, technical replicate 2,	GSM398015,GSM398016,	Control vector-transfected STAT1 wild-type SCC61 tumor xenograft, irradiated, technical replicate 1,Control vector-transfected STAT1 wild-type SCC61 tumor xenograft, irradiated, technical replicate 2,	STAT1	39 : 1,279 : 498 : 18,408	1.13	0.81_1.57	0.478	0.47773	0.727053	16 : 1,302 : 427 : 18,479	0.53	0.32_0.88	0.0122	0.01555	0.117458
GSE15845_2.xlsx	GSE15845	Knockdown of STAT1 in SCC61 tumor xenografts leads to alterations in the expression of energy metabolic pathways	GSM398017,GSM398018,	STAT1 shRNA-transfected STAT1 knockdown SCC61 tumor xenograft, untreated control, technical replicate 1,STAT1 shRNA-transfected STAT1 knockdown SCC61 tumor xenograft, untreated control, technical replicate 2,	GSM398013,GSM398014,	Control vector-transfected STAT1 wild-type SCC61 tumor xenograft, untreated control, technical replicate 1,Control vector-transfected STAT1 wild-type SCC61 tumor xenograft, untreated control, technical replicate 2,	STAT1	25 : 1,279 : 176 : 18,587	2.06	1.35_3.15	0.000596	0.00134	0.0211071	2 : 1,302 : 83 : 18,680	0.35	0.08_1.41	0.12	0.12881	0.395708
GSE15890_1.xlsx	GSE15890	Epigenetic Maintenance of Stemness and Malignancy in Peripheral Neuroectodermal Tumors by EZH2	GSM399018,GSM399019,	H3K27me3: siRNA-EZH2 1,H3K27me3: siRNA-EZH2 2,	GSM399016,GSM399017,	H3K27me3: siRNA control 1,H3K27me3: siRNA-control 2,	FOXA1	4 : 572 : 36 : 6,749	1.31	0.46_3.70	0.608	0.76794	0.829296	3 : 573 : 34 : 6,751	1.04	0.32_3.40	0.949	1	0.829296
GSE15890_2.xlsx	GSE15890	Epigenetic Maintenance of Stemness and Malignancy in Peripheral Neuroectodermal Tumors by EZH2	GSM399024,GSM399025,GSM399026,GSM399027,	H3: siRNA-EZH2 1,H3: siRNA-EZH2 2,H3: siRNA-EZH2 3,H3: siRNA-EZH2 4,	GSM399020,GSM399021,GSM399022,GSM399023,	H3: siRNA-control 1,H3: siRNA-control 2,H3: siRNA control 3,H3: siRNA-control 4,	GRN	13 : 670 : 153 : 7,975	1.01	0.57_1.79	0.969	1	0.829296	0 : 683 : 25 : 8,103	0	#NUM!_#NUM!	0.147	0.25662	0.559667
GSE15991_1.xlsx	GSE15991	Expression profile analysis of inflammatory response regulated by hepatocyte nuclear factor 4??	GSM400382,GSM400383,GSM400384,GSM400385,	si 1,si 2,si 3,si 4,	GSM400374,GSM400375,GSM400376,GSM400377,	control 1,control 2,control 3,control 4,	HNF4A	103 : 816 : 1,181 : 10,958	1.17	0.95_1.45	0.147	0.14988	0.425083	113 : 806 : 2,013 : 10,126	0.71	0.58_0.86	0.000689	0.00075	0.0134659
GSE15991_2.xlsx	GSE15991	Expression profile analysis of inflammatory response regulated by hepatocyte nuclear factor 4??	GSM400386,GSM400387,GSM400388,GSM400389,	si cyto 1,si cyto 2,si cyto 3,si cyto 4,	GSM400378,GSM400379,GSM400380,GSM400381,	cyto 1,cyto 2,cyto 3,cyto 4,	HNF4A	91 : 828 : 1,199 : 10,940	1	0.80_1.26	0.981	1	0.829296	115 : 804 : 2,054 : 10,085	0.7	0.57_0.86	0.000538	0.00066	0.012191
GSE16097.xlsx	GSE16097	Transcriptome of BAHD1 knock-down HEK293 cells with siRNA	GSM402827,GSM402828,GSM402829,	HEK293 cells siRNA BAHD1 biological rep1,HEK293 cells siRNA BAHD1 biological rep2,HEK293 cells siRNA BAHD1 biological rep3,	GSM402824,GSM402825,GSM402826,	HEK293 cells siRNA control, biological rep1,HEK293 cells siRNA control, biological rep2,HEK293 cells siRNA control, biological rep3,	CDK8	38 : 1,302 : 422 : 18,612	1.29	0.92_1.80	0.141	0.15307	0.429789	35 : 1,305 : 451 : 18,583	1.11	0.78_1.57	0.574	0.57699	0.767192
GSE16170_1.xlsx	GSE16170	Genome-wide analysis of miRNA-targeted cellular NMD substrates in HeLa cell	GSM406197,GSM406200,	Ago2 siRNA treated Replication 1,Ago2 siRNA treated Replication 2,	GSM406196,GSM406199,	Control siRNA treated Replication 1,Control siRNA treated Replication 2,	CDK19	4 : 623 : 76 : 9,689	0.82	0.30_2.24	0.697	0.81875	0.829296	5 : 622 : 54 : 9,711	1.45	0.58_3.63	0.43	0.58307	0.773168
GSE16170_2.xlsx	GSE16170	Genome-wide analysis of miRNA-targeted cellular NMD substrates in HeLa cell	GSM406198,GSM406201,	UPF1 and Ago2 siRNA treated Replication 1,UPF1 and Ago2 siRNA treated Replication 2,	GSM406196,GSM406199,	Control siRNA treated Replication 1,Control siRNA treated Replication 2,	HSF1	4 : 627 : 29 : 9,788	2.15	0.75_6.14	0.142	0.13483	0.401637	4 : 627 : 34 : 9,783	1.84	0.65_5.19	0.245	0.28927	0.57823
GSE16200_1.xlsx	GSE16200	Loss of Syk in normal breast cells	GSM406567,GSM406569,GSM406571,	siRNA, plastic plate, rep1,siRNA, plastic plate, rep2,siRNA, plastic plate, rep3,	GSM406561,GSM406563,GSM406565,	Empty vector, plastic plate, rep1,Empty vector, plastic plate, rep2,Empty vector, plastic plate, rep3,	EIF2C2	7 : 912 : 116 : 12,023	0.8	0.37_1.71	0.557	0.60596	0.7878	13 : 906 : 121 : 12,018	1.43	0.80_2.54	0.226	0.23215	0.530419
GSE16200_2.xlsx	GSE16200	Loss of Syk in normal breast cells	GSM406566,GSM406568,GSM406570,	siRNA, collagen plate, rep1,siRNA, collagen plate, rep2,siRNA, collagen plate, rep3,	GSM406560,GSM406562,GSM406564,	Empty vector, collagen plate, rep1,Empty vector, collagen plate, rep2,Empty vector, collagen plate, rep3,	DICER	32 : 887 : 393 : 11,746	1.08	0.75_1.56	0.687	0.7018	0.820011	30 : 889 : 361 : 11,778	1.1	0.75_1.61	0.618	0.68828	0.813395
GSE16219.xlsx	GSE16219	Identification of genes that are regulated by TAK1 in human cutaneous T cell lymphoma HuT-102 cells	GSM407318,GSM407319,	shRNA-TAK1-1 (HuT-102 cells + shRNA-TAK1),shRNA-TAK1-2 (HuT-102 cells + shRNA-TAK1),	GSM407316,GSM407317,	Control-1 (HuT-102 cells + vector only),Control-2 (HuT-102 cells + vector only),	MYC	17 : 1,323 : 231 : 18,803	1.05	0.64_1.72	0.859	0.89698	0.829296	24 : 1,316 : 235 : 18,799	1.46	0.96_2.23	0.0789	0.09933	0.356597
GSE16356.xlsx	GSE16356	Lymphatic endothelial cells (LEC) treated with a MAF-targeted siRNA	GSM410699,GSM410700,GSM410701,	LEC MAF-siRNA, rep1,LEC MAF-siRNA, rep2,LEC MAF-siRNA, rep3,	GSM410696,GSM410697,GSM410698,	LEC non-target-siRNA, rep1,LEC non-target-siRNA, rep2,LEC non-target-siRNA, rep3,	BMI1	11 : 1,329 : 209 : 18,825	0.75	0.41_1.37	0.343	0.41359	0.67275	12 : 1,328 : 116 : 18,918	1.47	0.81_2.68	0.2	0.20523	0.49375
GSE16568.xlsx	GSE16568	Gene expression analyses of mir-22 overexpression in ovarian clear cell cancer cell line	GSM416656,GSM416657,GSM416658,	hsa-mir-22 mimic_18-1,hsa-mir-22 mimic_18-2,hsa-mir-22 mimic_18-3,	GSM416659,GSM416660,GSM416661,	negative control mimic_18-5,negative control mimic_18-6,negative control mimic_18-8,	miR-22	47 : 1,343 : 454 : 23,315	1.8	1.32_2.44	0.000135	0.00026	0.00575474	47 : 1,343 : 491 : 23,278	1.66	1.22_2.25	0.000982	0.00144	0.0215434
GSE16572.xlsx	GSE16572	Gene expression analyses of mir-182 knockdown in ovarian clear cell cancer cell line	GSM416692,GSM416693,GSM416694,	hsa-mir-182 inhibitor_17-1,hsa-mir-182 inhibitor_17-2,hsa-mir-182 inhibitor_17-3,	GSM416695,GSM416696,GSM416697,	negative control inhibitor_17-5,negative control inhibitor_17-6,negative control inhibitor_17-8,	SP3	13 : 1,377 : 171 : 23,597	1.3	0.74_2.30	0.359	0.41608	0.673867	13 : 1,377 : 190 : 23,578	1.17	0.67_2.06	0.582	0.64304	0.798695
GSE16622.xlsx	GSE16622	HIF-2alpha Knockdown in A498 (VHL-/-) ccRCC cells	GSM417395,GSM417396,GSM417397,GSM417398,	HIF2-alpha siRNA Treated A498 Cells_1,HIF2-alpha siRNA Treated A498 Cells_2,HIF2-alpha siRNA Treated A498 Cells_3,HIF2-alpha siRNA Treated A498 Cells_4,	GSM417391,GSM417392,GSM417393,GSM417394,	Control siRNA Treated A498 Cells_1,Control siRNA Treated A498 Cells_2,Control siRNA Treated A498 Cells_3,Control siRNA Treated A498 Cells_4,	TOP1	26 : 1,311 : 541 : 18,578	0.68	0.46_1.01	0.0567	0.05781	0.264021	38 : 1,299 : 505 : 18,614	1.08	0.77_1.51	0.659	0.6606	0.805114
GSE16671-GPL6883.xlsx	GSE16671	The effect of ERG overexpression and ERG knockdown by shRNA in RWPE1 and VCAP cells, respectively	GSM416796,GSM416795,	The effect of ERG knockdown by shRNA in VCAP cells, array 1,The effect of ERG knockdown by shRNA in VCAP cells, array 2,	GSM416785,GSM416794,	The effect of stable scramble lenti-shRNA in VCAP cells, array 1,The effect of stable scramble lenti-shRNA in VCAP cells, array 2,	ERG	1 : 848 : 105 : 11,516	0.13	0.02_0.93	0.0161	0.01765	0.127654	17 : 832 : 121 : 11,500	1.94	1.16_3.24	0.00976	0.0132	0.10396
GSE1676_1.xlsx	GSE1676	DNA damage response (NCS treatment) in several siRNA-manipulated cellular systems	GSM28639,GSM28640,GSM28641,	ATM_siRNA_0a,ATM_siRNA_0b,ATM_siRNA_0c,	GSM28633,GSM28634,GSM28635,	LacZ control_0a,LacZ control_0b,LacZ control_0c,	ATM	5 : 589 : 88 : 7,660	0.74	0.30_1.83	0.511	0.55815	0.758827	3 : 591 : 147 : 7,601	0.26	0.08_0.83	0.0139	0.01537	0.116293
GSE1676_2.xlsx	GSE1676	DNA damage response (NCS treatment) in several siRNA-manipulated cellular systems	GSM28645,GSM28646,GSM28647,	RelA_siRNA_0a,RelA_siRNA_0b,RelA_siRNA_0c,	GSM28633,GSM28634,GSM28635,	LacZ control_0a,LacZ control_0b,LacZ control_0c,	RELA	2 : 592 : 65 : 7,683	0.4	0.10_1.63	0.186	0.23679	0.537436	1 : 593 : 85 : 7,663	0.15	0.02_1.09	0.0308	0.03086	0.184152
GSE1676_3.xlsx	GSE1676	DNA damage response (NCS treatment) in several siRNA-manipulated cellular systems	GSM28651,GSM28652,GSM28653,	p53_siRNA_0a,p53_siRNA_0b,p53_siRNA_0c,	GSM28633,GSM28634,GSM28635,	LacZ control_0a,LacZ control_0b,LacZ control_0c,	TP53	6 : 588 : 70 : 7,678	1.12	0.48_2.59	0.792	0.82125	0.829296	1 : 593 : 103 : 7,645	0.13	0.02_0.90	0.014	0.01895	0.134018
GSE1676_4.xlsx	GSE1676	DNA damage response (NCS treatment) in several siRNA-manipulated cellular systems	GSM28642,GSM28643,GSM28644,	ATM_siRNA_4a,ATM_siRNA_4b,ATM_siRNA_4c,	GSM28636,GSM28637,GSM28638,	LacZ control_4a,LacZ control_4b,LacZ control_4c,	ATM	11 : 583 : 161 : 7,587	0.89	0.48_1.65	0.709	0.76624	0.829296	9 : 585 : 188 : 7,560	0.62	0.32_1.21	0.159	0.16563	0.451967
GSE1676_5.xlsx	GSE1676	DNA damage response (NCS treatment) in several siRNA-manipulated cellular systems	GSM28648,GSM28649,GSM28650,	RelA_siRNA_4a,RelA_siRNA_4b,RelA_siRNA_4c,	GSM28636,GSM28637,GSM28638,	LacZ control_4a,LacZ control_4b,LacZ control_4c,	RELA	16 : 578 : 219 : 7,528	0.95	0.57_1.59	0.85	0.89742	0.829296	7 : 587 : 171 : 7,576	0.53	0.25_1.13	0.0945	0.1044	0.362307
GSE1676_6.xlsx	GSE1676	DNA damage response (NCS treatment) in several siRNA-manipulated cellular systems	GSM28654,GSM28655,GSM28656,	p53_siRNA_4a,p53_siRNA_4b,p53_siRNA_4c,	GSM28627,GSM28628,GSM28629,	Uninfected_control_0a,Uninfected control_0b,Uninfected control_0c,	TP53	13 : 581 : 114 : 7,634	1.5	0.84_2.68	0.169	0.22001	0.513034	7 : 587 : 87 : 7,661	1.05	0.48_2.28	0.902	1	0.829296
GSE1676_7.xlsx	GSE1676	DNA damage response (NCS treatment) in several siRNA-manipulated cellular systems	GSM28633,GSM28634,GSM28635,	LacZ control_0a,LacZ control_0b,LacZ control_0c,	GSM28627,GSM28628,GSM28629,	Uninfected_control_0a,Uninfected control_0b,Uninfected control_0c,	LACZ	4 : 590 : 121 : 7,627	0.43	0.16_1.16	0.0859	0.11001	0.372592	2 : 592 : 55 : 7,693	0.47	0.11_1.94	0.287	0.32648	0.611399
GSE1676_8.xlsx	GSE1676	DNA damage response (NCS treatment) in several siRNA-manipulated cellular systems	GSM28636,GSM28637,GSM28638,	LacZ control_4a,LacZ control_4b,LacZ control_4c,	GSM28630,GSM28631,GSM28632,	Uninfected control_4a,Uninfected control_4b,Uninfected control_4c,	LACZ	11 : 583 : 76 : 7,672	1.9	1.01_3.60	0.044	0.05547	0.257679	3 : 591 : 83 : 7,665	0.47	0.15_1.49	0.188	0.21446	0.506868
GSE16798.xlsx	GSE16798	Genes regulated after knock-down of Pirin in U937 cells	GSM421933,GSM421934,	U937 cells with knock-down of Pirin - Replica 1,U937 cells with knock-down of Pirin - Replica 2,	GSM421935,GSM421936,	U937 cells infected with empty pSICO-R vector - Replica 1,U937 cells infected with empty pSICO-R vector - Replica 2,	PIR	26 : 1,314 : 398 : 18,628	0.93	0.62_1.38	0.707	0.76783	0.829296	31 : 1,309 : 381 : 18,645	1.16	0.80_1.68	0.435	0.48245	0.729679
GSE16962.xlsx	GSE16962	Effect of mir-210 overexpression or down-modulation on human umbilical vein cells	GSM424762,GSM424763,GSM424764,	pSUPER-mir-210 replicate 1,pSUPER-mir-210 replicate 2,pSUPER-mir-210 replicate 3,	GSM424759,GSM424760,GSM424761,	pSUPER-scramble replicate 1,pSUPER-scramble replicate 2,pSUPER-scramble replicate 3,	miR-210	151 : 1,189 : 1,038 : 17,996	2.2	1.84_2.64	1.68e-18	< 0.00001	0.000351712	37 : 1,303 : 703 : 18,331	0.74	0.53_1.04	0.0779	0.08283	0.32506
GSE17011.xlsx	GSE17011	Characterisation of the NRF2-mediated anti-oxidant gene battery by transcriptional profiling	GSM425514,GSM425515,GSM425516,GSM425517,	Keap 1 replicate 1,Keap 1 replicate 2,Keap 1 replicate 3,Keap 1 replicate 4,	GSM425518,GSM425519,GSM425520,GSM425521,	Scrambled replicate 1,Scrambled replicate 2,Scrambled replicate 3,Scrambled replicate 4,	KEAP1	16 : 1,239 : 189 : 17,318	1.18	0.71_1.98	0.52	0.57162	0.764503	9 : 1,246 : 193 : 17,314	0.65	0.33_1.27	0.201	0.20893	0.499634
GSE1703.xlsx	GSE1703	Determination of mRNA transcripts in HeLa cells that are regulated by RENT1	GSM29532,GSM29534,	RENT1-1,RENT1-2,	GSM29530,GSM29531,	Luciferase control 1,Luciferase control 2,	UPF1	7 : 644 : 83 : 8,203	1.07	0.49_2.33	0.856	1	0.829296	2 : 649 : 63 : 8,223	0.4	0.10_1.65	0.19	0.23777	0.537436
GSE17385.xlsx	GSE17385	Gene expression profiling from MM1.S cells with control or beta-catenin knockdown.	GSM434411,GSM434412,GSM434413,	pKLO beta-catenin shRNA,, biological rep1,pKLO beta-catenin shRNA,, biological rep2,pKLO beta-catenin shRNA,, biological rep3,	GSM434408,GSM434409,GSM434410,	pKLO GFP control, biological rep1,pKLO GFP control, biological rep2,pKLO GFP control, biological rep3,	CTNNB1	37 : 1,303 : 989 : 18,045	0.52	0.37_0.72	8.17e-05	0.00015	0.00356597	77 : 1,263 : 1,069 : 17,965	1.02	0.81_1.30	0.842	0.85418	0.829296
GSE17468.xlsx	GSE17468	The epithelial splicing factors ESRP1 and ESRP2 positively and negatively regulate alternative splicing events	GSM435817,GSM435818,GSM435819,GSM435820,	PNT2-siESRP, rep1,PNT2-siESRP, rep2,PNT2-siESRP, rep3,PNT2-siESRP, rep4,	GSM435813,GSM435814,GSM435815,GSM435816,	PNT2-siGFP, rep1,PNT2-siGFP, rep2,PNT2-siGFP, rep3,PNT2-siGFP, rep4,	ESRP1	17 : 1,171 : 263 : 15,434	0.85	0.52_1.40	0.525	0.56095	0.760088	63 : 1,125 : 533 : 15,164	1.59	1.22_2.08	0.000592	0.00092	0.0155401
GSE17482_1.xlsx	GSE17482	Gene expression profiles regulated by Stat5a/b vs. Stat3 in human prostate cancer cells.	GSM435995,GSM435996,GSM435997,	DU145_Stat3#1,DU145_Stat3#2,DU145_Stat3#3,	GSM435992,GSM435993,GSM435994,	DU145_ctrl#1,DU145_ctrl#2,DU145_ctrl#3,	STAT3	66 : 1,274 : 852 : 18,182	1.11	0.86_1.43	0.444	0.45579	0.701066	58 : 1,282 : 764 : 18,270	1.08	0.82_1.42	0.572	0.61237	0.789206
GSE17482_2.xlsx	GSE17482	Gene expression profiles regulated by Stat5a/b vs. Stat3 in human prostate cancer cells.	GSM435998,GSM435999,GSM436000,	DU145_Stat5a/b#1,DU145_Stat5a/b#2,DU145_Stat5a/b#3,	GSM435992,GSM435993,GSM435994,	DU145_ctrl#1,DU145_ctrl#2,DU145_ctrl#3,	STAT5A + STAT5B cotransfected	107 : 1,233 : 1,118 : 17,916	1.39	1.13_1.71	0.00167	0.00205	0.0275569	56 : 1,284 : 906 : 18,128	0.87	0.66_1.15	0.333	0.35118	0.626699
GSE17482_3.xlsx	GSE17482	Gene expression profiles regulated by Stat5a/b vs. Stat3 in human prostate cancer cells.	GSM436004,GSM436005,GSM436006,	CWR_Stat3#1,CWR_Stat3#2,CWR_Stat3#3,	GSM436001,GSM436002,GSM436003,	CWR_ctrl#1,CWR_ctrl#2,CWR_ctrl#3,	STAT3	65 : 1,275 : 645 : 18,389	1.45	1.12_1.89	0.00479	0.00595	0.0601442	58 : 1,282 : 957 : 18,077	0.85	0.65_1.12	0.255	0.26954	0.566209
GSE17482_4.xlsx	GSE17482	Gene expression profiles regulated by Stat5a/b vs. Stat3 in human prostate cancer cells.	GSM436007,GSM436008,GSM436009,	CWR_Stat5a/b#1,CWR_Stat5a/b#2,CWR_Stat5a/b#3,	GSM436001,GSM436002,GSM436003,	CWR_ctrl#1,CWR_ctrl#2,CWR_ctrl#3,	STAT5A + STAT5B cotransfected	82 : 1,258 : 907 : 18,127	1.3	1.03_1.64	0.0258	0.02949	0.178215	55 : 1,285 : 948 : 18,086	0.82	0.62_1.08	0.152	0.16747	0.453248
GSE17483.xlsx	GSE17483	Stat5-regulated gene expression in human prostate cancer cells	GSM435998,GSM435999,GSM436000,	DU145_Stat5a/b#1,DU145_Stat5a/b#2,DU145_Stat5a/b#3,	GSM435992,GSM435993,GSM435994,	DU145_ctrl#1,DU145_ctrl#2,DU145_ctrl#3,	STAT5A + STAT5B cotransfected	107 : 1,233 : 1,118 : 17,916	1.39	1.13_1.71	0.00167	0.00205	0.0275569	56 : 1,284 : 906 : 18,128	0.87	0.66_1.15	0.333	0.35118	0.626699
GSE17551.xlsx	GSE17551	Genes regulated after transient knock-down of Pirin in WM-266 cells	GSM437517,GSM437518,	WM-266 knock-down of Pirin by siRNA - Replica 1,WM-266 knock-down of Pirin by siRNA - Replica 2,	GSM437519,GSM437520,	WM-266 cells transfected with CONTROL siRNA - Replica 1,WM-266 cells transfected with CONTROL siRNA - Replica 2,	PIR	35 : 1,305 : 377 : 18,652	1.33	0.93_1.88	0.113	0.12978	0.396407	30 : 1,310 : 379 : 18,650	1.13	0.77_1.64	0.533	0.54401	0.746064
GSE1773.xlsx	GSE1773	Effect of Seprase/FAP alpha on the metastasis of human melanoma LOX cell	GSM30731,GSM30732,GSM30740,	1-Sep,2-Sep,3-Sep,	GSM30728,GSM30729,GSM30730,	GUS-1,GUS-2,GUS-3,	FAP	1 : 918 : 28 : 12,111	0.47	0.06_3.47	0.449	0.52646	0.744781	4 : 915 : 136 : 12,003	0.39	0.14_1.05	0.0519	0.06544	0.284554
GSE1774_1.xlsx	GSE1774	Suppression of MT1-MMP in Human Fibrosarcoma Impair Tumor Angiogenesis and Enlargement	GSM30736,GSM30737,	MT1-1,MT1-2,	GSM30734,GSM30735,	HT1080-GUS-1,HT1080-GUS-2,	MMP14	3 : 914 : 83 : 12,043	0.48	0.15_1.51	0.197	0.21464	0.507364	9 : 908 : 74 : 12,052	1.61	0.81_3.24	0.173	0.18954	0.479199
GSE1774_2.xlsx	GSE1774	Suppression of MT1-MMP in Human Fibrosarcoma Impair Tumor Angiogenesis and Enlargement	GSM30738,GSM30739,	alpha3-1,alpha3-2,	GSM30734,GSM30735,	HT1080-GUS-1,HT1080-GUS-2,	ITGA3	5 : 913 : 63 : 12,068	1.05	0.42_2.61	0.918	1	0.829296	5 : 913 : 67 : 12,064	0.99	0.40_2.45	0.976	1	0.829296
GSE17802.xlsx	GSE17802	The role of vimentin in regulating genes related to EMT	GSM444312,GSM444310,	MCF10A KD2,MCF10A KD,	GSM444313,GSM444311,	MCF10A Scramble2,MCF10A Scramble,	VIM	11 : 1,237 : 163 : 23,581	1.29	0.70_2.38	0.42	0.48503	0.730785	10 : 1,238 : 166 : 23,578	1.15	0.60_2.18	0.674	0.72786	0.821378
GSE18027_1.xlsx	GSE18027	BTG1 regulates glucocorticoid receptor autoinduction in acute lymphoblastic leukemia	GSM450747,GSM450748,	BTG1 vehicle 1,BTG1 vehicle 2,	GSM450743,GSM450744,	Control vehicle 1,Control vehicle 2,	BTG1	4 : 1,173 : 159 : 14,851	0.32	0.12_0.86	0.0173	0.02183	0.146522	9 : 1,168 : 124 : 14,886	0.93	0.47_1.82	0.822	0.87203	0.829296
GSE18027_2.xlsx	GSE18027	BTG1 regulates glucocorticoid receptor autoinduction in acute lymphoblastic leukemia	GSM450749,GSM450750,	BTG1 prednisolone 1,BTG1 prednisolone 2,	GSM450745,GSM450746,	Control prednisolone 1,Control prednisolone 2,	BTG1	21 : 1,156 : 178 : 14,832	1.51	0.96_2.39	0.0728	0.07391	0.305302	14 : 1,163 : 254 : 14,756	0.7	0.41_1.20	0.193	0.23377	0.53404
GSE18171_1.xlsx	GSE18171	Expression data for EglN2 conditional knockdown in T47D breast carcinoma cells	GSM454341,GSM454345,	T47D inducible EglN2 shRNA Day 0 replicate 1,T47D inducible EglN2 shRNA Day 0 replicate 2,	GSM454339,GSM454343,	T47D Scr Day 0 Replicate 1,T47D Scr Day 0 Replicate 2,	EGLN2	2 : 1,315 : 39 : 18,810	0.73	0.18_3.04	0.668	0.77146	0.829296	3 : 1,314 : 26 : 18,823	1.65	0.50_5.47	0.405	0.43362	0.686142
GSE18171_2.xlsx	GSE18171	Expression data for EglN2 conditional knockdown in T47D breast carcinoma cells	GSM454342,GSM454346,	T47D inducible EglN2 shRNA Day 2 replicate 1,T47D inducible EglN2 shRNA Day 2 replicate 2,	GSM454340,GSM454344,	T47D Scr Day 2 Replicate 1,T47D Scr Day 2 Replicate 2,	EGLN2	2 : 1,317 : 20 : 18,825	1.43	0.33_6.12	0.628	0.65276	0.803728	0 : 1,319 : 22 : 18,823	0	#NUM!_#NUM!	0.214	0.39675	0.662312
GSE18173_1.xlsx	GSE18173	Expression data in HeLa S3 cells transfected with control-, UAP56- or URH49-siRNA	GSM520740,GSM520743,GSM520746,	CytoplasmicRNA_UAP56-siRNA_1,CytoplasmicRNA_UAP56-siRNA_2,CytoplasmicRNA_UAP56-siRNA_3,	GSM520739,GSM520742,GSM520745,	CytoplasmicRNA_Control-siRNA_1,CytoplasmicRNA_Control-siRNA_2,CytoplasmicRNA_Control-siRNA_3,	DDX39B	8 : 1,329 : 184 : 18,935	0.62	0.30_1.26	0.182	0.1914	0.480777	17 : 1,320 : 282 : 18,837	0.86	0.53_1.41	0.549	0.5608	0.760088
GSE18173_2.xlsx	GSE18173	Expression data in HeLa S3 cells transfected with control-, UAP56- or URH49-siRNA	GSM520741,GSM520744,GSM520747,	CytoplasmicRNA_URH49-siRNA_1,CytoplasmicRNA_URH49-siRNA_2,CytoplasmicRNA_URH49-siRNA_3,	GSM520739,GSM520742,GSM520745,	CytoplasmicRNA_Control-siRNA_1,CytoplasmicRNA_Control-siRNA_2,CytoplasmicRNA_Control-siRNA_3,	DDX39A	7 : 1,330 : 152 : 18,967	0.66	0.31_1.40	0.275	0.33558	0.615262	9 : 1,328 : 179 : 18,940	0.72	0.37_1.40	0.33	0.3776	0.650843
GSE18182.xlsx	GSE18182	Expression profile of lung adenocarcinoma, A549 cells following targeted depletion of non metastatic 2 (NME2/NM23 H2)	GSM448952,GSM448953,GSM448954,	NME2 Depleted A549 cell Replicate1,NME2 depleted A549 cell Replicate2,NME2 Depleted A549 cell Replicate3,	GSM454301,GSM454307,GSM454309,	NME2 Control A549 cell Replicate1,NME2 Control A549 cell Replicate2,NME2 Control A549 cell Replicate3,	NME2	18 : 1,322 : 369 : 18,665	0.69	0.43_1.11	0.123	0.14561	0.416506	28 : 1,312 : 323 : 18,711	1.24	0.84_1.83	0.286	0.32654	0.61238
GSE18384_1.xlsx	GSE18384	JMJD2B knockdown treatment in normoxia and hypoxia	GSM458573,GSM458574,	N siJMJD2B#1,N siJMJD2B#2,	GSM458571,GSM458572,	N Control#1,N Control#2,	KDM4B	20 : 1,271 : 172 : 23,977	2.19	1.38_3.50	0.000711	0.0018	0.0251168	12 : 1,279 : 214 : 23,935	1.05	0.59_1.88	0.872	0.87938	0.829296
GSE18384_2.xlsx	GSE18384	JMJD2B knockdown treatment in normoxia and hypoxia	GSM458577,GSM458578,	H siJMJD2B#1,H siJMJD2B#2,	GSM458575,GSM458576,	H Control#1,H Control#2,	KDM4B	14 : 1,277 : 205 : 23,944	1.28	0.74_2.21	0.372	0.4358	0.687611	10 : 1,281 : 199 : 23,950	0.94	0.50_1.78	0.848	0.87861	0.829296
GSE18632.xlsx	GSE18632	Knockdown of transactive response DNA-binding protein TDP-43 downregulates histone deacetylase 6	GSM463019,GSM463020,GSM463021,GSM463022,	HEK293E cells, TDP-43 siRNA, replicate 1,HEK293E cells, TDP-43 siRNA, replicate 2,HEK293E cells, TDP-43 siRNA, replicate 3,HEK293E cells, TDP-43 siRNA, replicate 4,	GSM463015,GSM463016,GSM463017,GSM463018,	HEK293E cells, scrambled siRNA, replicate 1,HEK293E cells, scrambled siRNA, replicate 2,HEK293E cells, scrambled siRNA, replicate 3,HEK293E cells, scrambled siRNA, replicate 4,	TARDBP	111 : 1,001 : 1,008 : 14,692	1.62	1.32_1.99	4.13e-06	1e-05	0.000351712	61 : 1,051 : 908 : 14,792	0.95	0.72_1.23	0.68	0.69021	0.813395
GSE18668_1.xlsx	GSE18668	Differentiation of NUT midline carcinoma by epigenomic reprogramming	GSM586986,GSM586987,	TC-797, post NUT siRNA, rep 1,TC-797, post NUT siRNA, rep 2,	GSM586984,GSM586985,	TC-797, post control siRNA, rep 1,TC-797, post control siRNA, rep 2,	NUT	17 : 1,322 : 279 : 18,712	0.86	0.53_1.41	0.556	0.63689	0.798695	43 : 1,296 : 402 : 18,589	1.53	1.11_2.11	0.00815	0.00984	0.0859326
GSE18668_2.xlsx	GSE18668	Differentiation of NUT midline carcinoma by epigenomic reprogramming	GSM586996,GSM586997,	PER-403, post NUT siRNA, rep 1,PER-403, post NUT siRNA, rep 2,	GSM586994,GSM586995,	PER-403, post control siRNA, rep 1,PER-403, post control siRNA, rep 2,	C15orf55	12 : 1,328 : 223 : 18,778	0.76	0.42_1.36	0.357	0.4294	0.68403	25 : 1,315 : 324 : 18,677	1.1	0.73_1.65	0.662	0.66197	0.805114
GSE18721_1.xlsx	GSE18721	The effects of Hmgb1 depletion on gene expression in human cells	GSM464639,GSM464643,	KD 500K rep1,KD 500K rep2,	GSM464638,GSM464642,	Wildtype 500K rep1,Wildtype 500K rep2,	HMGB1	16 : 1,371 : 253 : 23,485	1.08	0.65_1.80	0.758	0.78867	0.829296	8 : 1,379 : 235 : 23,503	0.58	0.29_1.18	0.126	0.15491	0.43163
GSE18721_2.xlsx	GSE18721	The effects of Hmgb1 depletion on gene expression in human cells	GSM464641,GSM464645,	KD 5mil rep1,KD 5mil rep2,	GSM464640,GSM464644,	Wildtype 5mil rep1,Wildtype 5mil rep2,	HMGB1	18 : 1,368 : 241 : 23,492	1.28	0.79_2.08	0.31	0.3374	0.615262	10 : 1,376 : 230 : 23,503	0.74	0.39_1.40	0.357	0.39837	0.663118
GSE18913_1.xlsx	GSE18913	siRNA-mediated Egr-3 knockdown in VEGF-treated HUVEC	GSM468611,GSM468612,	Egr-3 siRNA #1, VEGF 1h #1,Egr-3 siRNA #1, VEGF 1h #2,	GSM468609,GSM468610,GSM468622,	control, VEGF 1h #1???,control, VEGF 1h #2,control, VEGF 1h #3,	EGR3	20 : 1,320 : 224 : 18,809	1.27	0.80_2.02	0.305	0.36292	0.640992	18 : 1,322 : 179 : 18,854	1.43	0.88_2.34	0.145	0.14639	0.416506
GSE18913_2.xlsx	GSE18913	siRNA-mediated Egr-3 knockdown in VEGF-treated HUVEC	GSM468607,GSM468608,	Egr-3 siRNA #1, VEGF 0h #2,Egr-3 siRNA #2, VEGF 0h #2,	GSM468603,GSM468604,GSM468621,	control, VEGF 0h #1???,control, VEGF 0h #2,control, VEGF 0h #3,	EGR3	17 : 1,323 : 155 : 18,878	1.56	0.95_2.59	0.079	0.08678	0.335276	19 : 1,321 : 145 : 18,888	1.87	1.16_3.03	0.00938	0.01319	0.10396
GSE18913_3.xlsx	GSE18913	siRNA-mediated Egr-3 knockdown in VEGF-treated HUVEC	GSM468611,GSM468612,	Egr-3 siRNA #1, VEGF 1h #1,Egr-3 siRNA #1, VEGF 1h #2,	GSM468609,GSM468610,GSM468622,	control, VEGF 1h #1???,control, VEGF 1h #2,control, VEGF 1h #3,	EGR3	20 : 1,320 : 224 : 18,809	1.27	0.80_2.02	0.305	0.36292	0.640992	18 : 1,322 : 179 : 18,854	1.43	0.88_2.34	0.145	0.14639	0.416506
GSE18913_4.xlsx	GSE18913	siRNA-mediated Egr-3 knockdown in VEGF-treated HUVEC	GSM468613,GSM468614,	Egr-3 siRNA #2, VEGF 1h #1???,Egr-3 siRNA #2, VEGF 1h #2,	GSM468609,GSM468610,GSM468622,	control, VEGF 1h #1???,control, VEGF 1h #2,control, VEGF 1h #3,	EGR3	18 : 1,322 : 174 : 18,860	1.48	0.91_2.41	0.116	0.13917	0.4074	15 : 1,325 : 167 : 18,867	1.28	0.75_2.18	0.363	0.36667	0.642312
GSE18913_5.xlsx	GSE18913	siRNA-mediated Egr-3 knockdown in VEGF-treated HUVEC	GSM468617,GSM468618,	Egr-3 siRNA #1, VEGF 4h #1???,Egr-3 siRNA #1, VEGF 4h #2,	GSM468615,GSM468616,GSM468623,	control, VEGF 4h #1???,control, VEGF 4h #2,control, VEGF 4h #3???,	EGR3	22 : 1,318 : 250 : 18,784	1.25	0.81_1.95	0.311	0.32209	0.608341	28 : 1,312 : 212 : 18,822	1.89	1.27_2.82	0.00138	0.00238	0.0302507
GSE18913_6.xlsx	GSE18913	siRNA-mediated Egr-3 knockdown in VEGF-treated HUVEC	GSM468619,GSM468620,	Egr-3 siRNA #2, VEGF 4h #1,Egr-3 siRNA #2, VEGF 4h #2,	GSM468615,GSM468616,GSM468623,	control, VEGF 4h #1???,control, VEGF 4h #2,control, VEGF 4h #3???,	EGR4	13 : 1,327 : 199 : 18,835	0.93	0.53_1.63	0.793	0.89033	0.829296	19 : 1,321 : 158 : 18,876	1.72	1.06_2.77	0.025	0.03259	0.188398
GSE18956_1.xlsx	GSE18956	Genome-wide analysis of human pulmonary artery endothelial cells after knockdown of either BMPRII or beta-catenin	GSM469380,GSM469381,GSM469382,GSM469383,	HPAEC_beta-catenin_siRNA_24hr_rep1,HPAEC_beta-catenin_siRNA_24hr_rep2,HPAEC_beta-catenin_siRNA_24hr_rep3,HPAEC_beta-catenin_siRNA_24hr_rep4,	GSM469376,GSM469377,GSM469378,GSM469379,	HPAEC_control_siRNA_24hr_rep1,HPAEC_control_siRNA_24hr_rep2,HPAEC_control_siRNA_24hr_rep3,HPAEC_control_siRNA_24hr_rep4,	CTNNB1	46 : 1,337 : 619 : 22,980	1.28	0.94_1.73	0.114	0.12067	0.385443	33 : 1,350 : 537 : 23,062	1.05	0.74_1.50	0.789	0.85281	0.829296
GSE18956_2.xlsx	GSE18956	Genome-wide analysis of human pulmonary artery endothelial cells after knockdown of either BMPRII or beta-catenin	GSM469384,GSM469385,GSM469386,	HPAEC_BMPRII_siRNA_24hr_rep1,HPAEC_BMPRII_siRNA_24hr_rep2,HPAEC_BMPRII_siRNA_24hr_rep3,	GSM469376,GSM469377,GSM469378,GSM469379,	HPAEC_control_siRNA_24hr_rep1,HPAEC_control_siRNA_24hr_rep2,HPAEC_control_siRNA_24hr_rep3,HPAEC_control_siRNA_24hr_rep4,	BMPR2	17 : 1,366 : 323 : 23,276	0.9	0.55_1.47	0.663	0.72088	0.821378	30 : 1,353 : 292 : 23,307	1.77	1.21_2.59	0.00283	0.00414	0.0474529
GSE18973_1.xlsx	GSE18973	Global expression analysis of HNF4alpha and HNFgamma-mediated transcriptional control	GSM446264,GSM446268,GSM446271,	HepG2_HNF4a&HNF4g_knockdown1_rep1,HepG2_HNF4a&HNF4g_knockdown1_rep2,HepG2_HNF4a&HNF4g_knockdown1_rep3,	GSM446266,GSM446270,GSM446273,	HepG2_HNF4a&HNF4g_knockdown_control_rep1,HepG2_HNF4a&HNF4g_knockdown_control_rep2,HepG2_HNF4a&HNF4g_knockdown_control_rep3,	HNF4A + HNF4G cotransfected	77 : 1,263 : 1,153 : 17,881	0.95	0.75_1.20	0.644	0.67626	0.808398	103 : 1,237 : 1,153 : 17,881	1.29	1.05_1.59	0.0166	0.019	0.134018
GSE18973_2.xlsx	GSE18973	Global expression analysis of HNF4alpha and HNFgamma-mediated transcriptional control	GSM446265,GSM446269,GSM446272,	HepG2_HNF4a&HNF4g_knockdown2_rep1,HepG2_HNF4a&HNF4g_knockdown2_rep2,HepG2_HNF4a&HNF4g_knockdown2_rep3,	GSM446266,GSM446270,GSM446273,	HepG2_HNF4a&HNF4g_knockdown_control_rep1,HepG2_HNF4a&HNF4g_knockdown_control_rep2,HepG2_HNF4a&HNF4g_knockdown_control_rep3,	HNF4A + HNF4G cotransfected	62 : 1,277 : 1,113 : 17,918	0.78	0.60_1.02	0.0646	0.06925	0.295561	94 : 1,245 : 1,010 : 18,021	1.35	1.08_1.68	0.00745	0.00872	0.0796747
GSE19114_1.xlsx	GSE19114	A transcriptional module initiates and maintains mesenchymal transformation in brain tumors [human data]	GSM473766,GSM473767,GSM473768,GSM473769,	4455416129_E,4455416129_F,4455416129_G,4455416129_H,	GSM473762,GSM473763,GSM473764,GSM473765,	4455416129_A,4455416129_B,4455416129_C,4455416129_D,	FOSL2	90 : 1,300 : 1,671 : 22,098	0.92	0.74_1.14	0.43	0.44775	0.698385	115 : 1,275 : 1,707 : 22,062	1.17	0.96_1.42	0.127	0.13585	0.402745
GSE19114_10.xlsx	GSE19114	A transcriptional module initiates and maintains mesenchymal transformation in brain tumors [human data]	GSM473801,GSM473805,GSM473809,	4455416124_B,4455416124_F,4455416124_J,	GSM473800,GSM473804,GSM473808,	4455416124_A,4455416124_E,4455416124_I,	STAT3	12 : 1,378 : 320 : 23,449	0.64	0.36_1.14	0.125	0.14489	0.416429	24 : 1,366 : 361 : 23,408	1.14	0.75_1.73	0.54	0.57517	0.767192
GSE19114_11.xlsx	GSE19114	A transcriptional module initiates and maintains mesenchymal transformation in brain tumors [human data]	GSM473802,GSM473806,GSM473810,	4455416124_C,4455416124_G,4455416124_K,	GSM473800,GSM473804,GSM473808,	4455416124_A,4455416124_E,4455416124_I,	CEBPB	20 : 1,370 : 309 : 23,460	1.11	0.70_1.75	0.658	0.71542	0.821378	24 : 1,366 : 359 : 23,410	1.15	0.76_1.74	0.522	0.57101	0.763564
GSE19114_12.xlsx	GSE19114	A transcriptional module initiates and maintains mesenchymal transformation in brain tumors [human data]	GSM473803,GSM473807,GSM473811,	4455416124_D,4455416124_H,4455416124_L,	GSM473800,GSM473804,GSM473808,	4455416124_A,4455416124_E,4455416124_I,	CEBPB	18 : 1,372 : 363 : 23,406	0.85	0.53_1.36	0.491	0.50513	0.738376	30 : 1,360 : 383 : 23,386	1.35	0.93_1.96	0.119	0.12717	0.394284
GSE19114_13.xlsx	GSE19114	A transcriptional module initiates and maintains mesenchymal transformation in brain tumors [human data]	GSM473813,GSM473817,GSM473821,	4455416126_B,4455416126_F,4455416126_J,	GSM473812,GSM473816,GSM473820,	4455416126_A,4455416126_E,4455416126_I,	STAT3	12 : 1,378 : 218 : 23,551	0.94	0.52_1.69	0.838	0.88856	0.829296	25 : 1,365 : 237 : 23,532	1.82	1.20_2.76	0.00422	0.00562	0.0581829
GSE19114_14.xlsx	GSE19114	A transcriptional module initiates and maintains mesenchymal transformation in brain tumors [human data]	GSM473814,GSM473818,GSM473822,	4455416126_C,4455416126_G,4455416126_K,	GSM473812,GSM473816,GSM473820,	4455416126_A,4455416126_E,4455416126_I,	CEBPB	14 : 1,376 : 179 : 23,590	1.34	0.78_2.32	0.291	0.34153	0.6162	12 : 1,378 : 168 : 23,601	1.22	0.68_2.20	0.501	0.51221	0.74227
GSE19114_15.xlsx	GSE19114	A transcriptional module initiates and maintains mesenchymal transformation in brain tumors [human data]	GSM473815,GSM473819,GSM473823,	4455416126_D,4455416126_H,4455416126_L,	GSM473812,GSM473816,GSM473820,	4455416126_A,4455416126_E,4455416126_I,	CEBPB	11 : 1,379 : 253 : 23,516	0.74	0.40_1.36	0.332	0.34959	0.626656	23 : 1,367 : 266 : 23,503	1.49	0.97_2.28	0.0686	0.07021	0.296445
GSE19114_16.xlsx	GSE19114	A transcriptional module initiates and maintains mesenchymal transformation in brain tumors [human data]	GSM473827,GSM473828,GSM473829,	4465171114_D,4465171114_E,4465171114_F,	GSM473824,GSM473825,GSM473826,	4465171114_A,4465171114_B,4465171114_C,	STAT3	30 : 1,360 : 363 : 23,406	1.42	0.98_2.07	0.0651	0.07417	0.305302	21 : 1,369 : 312 : 23,457	1.15	0.74_1.80	0.53	0.54457	0.746064
GSE19114_17.xlsx	GSE19114	A transcriptional module initiates and maintains mesenchymal transformation in brain tumors [human data]	GSM473830,GSM473831,GSM473832,	4465171114_G,4465171114_H,4465171114_I,	GSM473824,GSM473825,GSM473826,	4465171114_A,4465171114_B,4465171114_C,	CEBPB	69 : 1,321 : 857 : 22,912	1.4	1.09_1.80	0.00893	0.01067	0.0900729	67 : 1,323 : 914 : 22,855	1.27	0.98_1.63	0.068	0.07404	0.305302
GSE19114_18.xlsx	GSE19114	A transcriptional module initiates and maintains mesenchymal transformation in brain tumors [human data]	GSM473833,GSM473834,GSM473835,	4465171114_J,4465171114_K,4465171114_L,	GSM473824,GSM473825,GSM473826,	4465171114_A,4465171114_B,4465171114_C,	STAT3 + CEBPB cotransfected	60 : 1,330 : 784 : 22,985	1.32	1.01_1.73	0.0405	0.04641	0.233592	60 : 1,330 : 758 : 23,011	1.37	1.05_1.79	0.0212	0.02377	0.1547
GSE19114_2.xlsx	GSE19114	A transcriptional module initiates and maintains mesenchymal transformation in brain tumors [human data]	GSM473770,GSM473771,GSM473772,GSM473773,	4455416129_I,4455416129_J,4455416129_K,4455416129_L,	GSM473762,GSM473763,GSM473764,GSM473765,	4455416129_A,4455416129_B,4455416129_C,4455416129_D,	BHLHE40	102 : 1,288 : 1,990 : 21,779	0.87	0.70_1.07	0.175	0.17746	0.465867	190 : 1,200 : 2,017 : 21,752	1.71	1.46_2.00	3.14e-11	< 0.00001	0.000351712
GSE19114_3.xlsx	GSE19114	A transcriptional module initiates and maintains mesenchymal transformation in brain tumors [human data]	GSM473777,GSM473778,GSM473779,	4481649093_D,4481649093_E,4481649093_F,	GSM473774,GSM473775,GSM473776,	4481649093_A,4481649093_B,4481649093_C,	RUNX1	104 : 1,286 : 1,432 : 22,337	1.26	1.03_1.55	0.0274	0.02859	0.175252	98 : 1,292 : 1,476 : 22,293	1.15	0.93_1.42	0.208	0.2093	0.499634
GSE19114_4.xlsx	GSE19114	A transcriptional module initiates and maintains mesenchymal transformation in brain tumors [human data]	GSM473781,GSM473785,	4433719042_B,4433719042_F,	GSM473780,GSM473784,	4433719042_A,4433719042_E,	STAT3	11 : 1,379 : 210 : 23,559	0.89	0.49_1.64	0.72	0.77031	0.829296	14 : 1,376 : 229 : 23,540	1.05	0.61_1.80	0.871	0.88628	0.829296
GSE19114_5.xlsx	GSE19114	A transcriptional module initiates and maintains mesenchymal transformation in brain tumors [human data]	GSM473782,GSM473786,	4433719042_C,4433719042_G,	GSM473780,GSM473784,	4433719042_A,4433719042_E,	CEBPB	7 : 1,383 : 138 : 23,631	0.87	0.40_1.86	0.712	0.72691	0.821378	8 : 1,382 : 142 : 23,627	0.96	0.47_1.97	0.918	1	0.829296
GSE19114_6.xlsx	GSE19114	A transcriptional module initiates and maintains mesenchymal transformation in brain tumors [human data]	GSM473783,GSM473787,	4433719042_D,4433719042_H,	GSM473780,GSM473784,	4433719042_A,4433719042_E,	STAT3	15 : 1,375 : 162 : 23,607	1.59	0.93_2.71	0.0847	0.09687	0.355924	8 : 1,382 : 164 : 23,605	0.83	0.41_1.70	0.615	0.62972	0.798695
GSE19114_7.xlsx	GSE19114	A transcriptional module initiates and maintains mesenchymal transformation in brain tumors [human data]	GSM473789,GSM473793,GSM473797,	4433719048_B,4433719048_F,4433719048_J,	GSM473788,GSM473792,GSM473796,	4433719048_A,4433719048_E,4433719048_I,	STAT3	34 : 1,356 : 574 : 23,195	1.01	0.71_1.44	0.941	1	0.829296	51 : 1,339 : 411 : 23,358	2.16	1.61_2.91	1.64e-07	< 0.00001	0.000351712
GSE19114_8.xlsx	GSE19114	A transcriptional module initiates and maintains mesenchymal transformation in brain tumors [human data]	GSM473790,GSM473794,GSM473798,	4433719048_C,4433719048_G,4433719048_K,	GSM473788,GSM473792,GSM473796,	4433719048_A,4433719048_E,4433719048_I,	CEBPB	63 : 1,327 : 817 : 22,952	1.33	1.03_1.73	0.0308	0.03492	0.196074	48 : 1,342 : 756 : 23,013	1.09	0.81_1.47	0.574	0.58286	0.773168
GSE19114_9.xlsx	GSE19114	A transcriptional module initiates and maintains mesenchymal transformation in brain tumors [human data]	GSM473791,GSM473795,GSM473799,	4433719048_D,4433719048_H,4433719048_L,	GSM473788,GSM473792,GSM473796,	4433719048_A,4433719048_E,4433719048_I,	STAT3 + CEBPB cotransfected	55 : 1,335 : 914 : 22,855	1.03	0.78_1.36	0.834	0.88682	0.829296	76 : 1,314 : 921 : 22,848	1.43	1.13_1.82	0.00309	0.00364	0.0429089
GSE19146.xlsx	GSE19146	Genomic targets of the KRAB and scan domain-containing zinc finger protein 263 (ZNF263).	GSM474656,GSM474657,GSM474658,	Hela_siZNF263_1,Hela_siZNF263_2,Hela_siZNF263_3,	GSM474659,GSM474660,GSM474661,	Hela_siCONTROL_1,Hela_siCONTROL_2,Hela_siCONTROL_3,	ZNF263	11 : 1,280 : 196 : 23,953	1.05	0.57_1.93	0.875	1	0.829296	9 : 1,282 : 191 : 23,958	0.88	0.45_1.72	0.71	0.75204	0.829008
GSE19396_1.xlsx	GSE19396	ETV1 knockdown in GIST cell lines	GSM481223,GSM481226,	GIST882 ETV1sh1 Rep1,GIST882 ETV1sh1 Rep2,	GSM481222,GSM481225,	GIST882 shScr Rep1,GIST882 shScr Rep2,	ETV1	11 : 1,379 : 279 : 23,490	0.67	0.37_1.23	0.194	0.20102	0.4887	23 : 1,367 : 270 : 23,499	1.46	0.95_2.25	0.0797	0.09392	0.347389
GSE19396_2.xlsx	GSE19396	ETV1 knockdown in GIST cell lines	GSM481224,GSM481227,	GIST882 ETV1sh2 Rep1,GIST882 ETV1sh2 Rep2,	GSM481222,GSM481225,	GIST882 shScr Rep1,GIST882 shScr Rep2,	ETV1	14 : 1,376 : 246 : 23,523	0.97	0.57_1.67	0.921	1	0.829296	23 : 1,367 : 281 : 23,488	1.41	0.92_2.16	0.117	0.12783	0.395
GSE19396_3.xlsx	GSE19396	ETV1 knockdown in GIST cell lines	GSM481229,GSM481232,	GIST48 ETV1sh1 Rep1,GIST48 ETV1sh1 Rep2,	GSM481228,GSM481231,	GIST48 shScr Rep1,GIST48 shScr Rep2,	ETV1	21 : 1,369 : 296 : 23,473	1.22	0.78_1.90	0.388	0.458	0.70162	10 : 1,380 : 250 : 23,519	0.68	0.36_1.29	0.234	0.27507	0.566209
GSE19396_4.xlsx	GSE19396	ETV1 knockdown in GIST cell lines	GSM481231,GSM481233,	GIST48 shScr Rep2,GIST48 ETV1sh2 Rep2,	GSM481228,GSM481231,	GIST48 shScr Rep1,GIST48 shScr Rep2,	ETV1	6 : 1,384 : 98 : 23,671	1.05	0.46_2.39	0.913	1	0.829296	7 : 1,383 : 113 : 23,656	1.06	0.49_2.28	0.882	1	0.829296
GSE19441.xlsx	GSE19441	Critical role of the hydrogen peroxide-responsive nuclear kinase CK1-alpha-LS in vascular cell activation	GSM484495,GSM484497,GSM484499,	CASMC_Knockdown_Pair1,CASMC_Knockdown_Pair2,CASMC_Knockdown_Pair3,	GSM484494,GSM484496,GSM484498,	CASMC_Control_Pair1,CASMC_Control_Pair2,CASMC_Control_Pair3,	CSNK1A1	107 : 1,219 : 944 : 16,802	1.56	1.27_1.92	2.31e-05	5e-05	0.00144242	83 : 1,243 : 808 : 16,938	1.4	1.11_1.77	0.00451	0.00515	0.0555573
GSE19670.xlsx	GSE19670	Expression array analysis of the effects of vitamin D3 and mutp53	GSM491112,GSM491113,	SKBR3 p53i biological rep1,SKBR3 p53i biological rep2,	GSM491107,GSM491108,	SKBR3 LacZi nt biological rep1,SKBR3 LacZi nt biological rep2,	TP53	21 : 1,319 : 235 : 18,799	1.27	0.81_2.00	0.291	0.30477	0.592799	10 : 1,330 : 170 : 18,864	0.83	0.44_1.58	0.579	0.6527	0.803728
GSE19672.xlsx	GSE19672	Effects of MaxiK silencing in corporal smooth muscle cells	GSM491168,GSM491169,GSM491170,GSM491171,	48h siRNA rep1,48h siRNA rep2,48h siRNA rep3,48h siRNA rep4,	GSM491172,GSM491173,GSM491174,	untreated rep1,untreated rep2,untreated rep3,	KCNMA1	7 : 1,333 : 76 : 18,958	1.31	0.60_2.85	0.494	0.49921	0.735044	7 : 1,333 : 132 : 18,902	0.75	0.35_1.61	0.462	0.50392	0.738376
GSE19680_1.xlsx	GSE19680	Identification of miR-125b-2 target genes	GSM491364,GSM491365,	CMK_anti-miR-125b_exp1,CMK_anti-miR-125b_exp2,	GSM491360,GSM491361,	CMK_non-silencing_control_exp1,CMK_non-silencing_control_exp2,	miR-125b	15 : 1,319 : 154 : 18,791	1.39	0.81_2.36	0.226	0.27413	0.566209	16 : 1,318 : 225 : 18,720	1.01	0.61_1.68	0.969	1	0.829296
GSE19680_2.xlsx	GSE19680	Identification of miR-125b-2 target genes	GSM491362,GSM491363,	M07_anti-miR-125b_exp2,M07_anti-miR-125b_exp1,	GSM491358,GSM491359,	M07_non-silencing_control_exp1,M07_non-silencing_control_exp2,	miR-125b	11 : 1,325 : 111 : 18,824	1.41	0.76_2.62	0.279	0.36216	0.64099	19 : 1,317 : 186 : 18,749	1.45	0.90_2.34	0.12	0.15394	0.430245
GSE19921_1.xlsx	GSE19921	Down-regulation of ERBB3 by shRNA in the T47D cell line	GSM498032,GSM498033,	shEGFP T47D cell line, replicate 1,shEGFP T47D cell line, replicate 2,	GSM498030,GSM498031,	T47D cell line, replicate 1,T47D cell line, replicate 2,	EGFP	15 : 1,322 : 227 : 18,888	0.94	0.56_1.60	0.83	0.89618	0.829296	5 : 1,332 : 150 : 18,965	0.47	0.19_1.16	0.0941	0.10224	0.360227
GSE19921_2.xlsx	GSE19921	Down-regulation of ERBB3 by shRNA in the T47D cell line	GSM498034,GSM498035,	sh2608 (to target ERBB3) T47D cell line, replicate 1,sh2608 (to target ERBB3) T47D cell line, replicate 2,	GSM498032,GSM498033,	shEGFP T47D cell line, replicate 1,shEGFP T47D cell line, replicate 2,	ERBB3	9 : 1,328 : 162 : 18,957	0.79	0.40_1.56	0.499	0.54117	0.744781	21 : 1,316 : 172 : 18,947	1.76	1.11_2.77	0.0141	0.01924	0.135057
GSE19921_3.xlsx	GSE19921	Down-regulation of ERBB3 by shRNA in the T47D cell line	GSM498036,GSM498037,	sh3293 (to target ERBB3) T47D cell line, replicate 1,sh3293 (to target ERBB3) T47D cell line, replicate 2,	GSM498032,GSM498033,	shEGFP T47D cell line, replicate 1,shEGFP T47D cell line, replicate 2,	ERBB3	21 : 1,316 : 220 : 18,898	1.37	0.87_2.15	0.169	0.18767	0.476966	21 : 1,316 : 199 : 18,919	1.52	0.96_2.39	0.0694	0.07349	0.304865
GSE19927_1.xlsx	GSE19927	Transcript and differential exon level changes in T-REx-293 cells after Tat-SF1 depletion	GSM498108,GSM498109,GSM498110,	Tat-SF1 shRNA A_rep1,Tat-SF1 shRNA A_rep2,Tat-SF1 shRNA A_rep3,	GSM498104,GSM498105,GSM498106,	GFP shRNA_rep1,GFP shRNA_rep2,GFP shRNA_rep3,	HTATSF1	238 : 1,145 : 2,678 : 22,379	1.74	1.50_2.01	4.81e-14	< 0.00001	0.000351712	115 : 1,268 : 1,231 : 23,826	1.76	1.44_2.14	2.1e-08	< 0.00001	0.000351712
GSE19927_2.xlsx	GSE19927	Transcript and differential exon level changes in T-REx-293 cells after Tat-SF1 depletion	GSM498107,GSM498111,GSM498112,	Tat-SF1 shRNA B_rep3,Tat-SF1 shRNA B_rep1,Tat-SF1 shRNA B_rep2,	GSM498104,GSM498105,GSM498106,	GFP shRNA_rep1,GFP shRNA_rep2,GFP shRNA_rep3,	HTATSF1	271 : 1,112 : 2,884 : 22,175	1.87	1.63_2.15	1.7e-19	< 0.00001	0.000351712	139 : 1,244 : 1,330 : 23,729	1.99	1.66_2.40	6.55e-14	< 0.00001	0.000351712
GSE19927_3.xlsx	GSE19927	Transcript and differential exon level changes in T-REx-293 cells after Tat-SF1 depletion	GSM498104,GSM498105,GSM498106,	GFP shRNA_rep1,GFP shRNA_rep2,GFP shRNA_rep3,	GSM498102,GSM498103,	Empty Vector_rep1,Empty Vector_rep2,	GFP	78 : 1,305 : 720 : 24,339	2.02	1.59_2.57	4.78e-09	< 0.00001	0.000351712	87 : 1,296 : 990 : 24,069	1.63	1.30_2.05	1.82e-05	2e-05	0.000658333
GSE19940-GPL5175_1.xlsx	GSE19940	Human Negative Elongation Factor Activates Transcription and Regulates Alternative Transcription Initiation	GSM498261,GSM498262,GSM498263,	A_1, gene-level analysis,A_2, gene-level analysis,A_3, gene-level analysis,	GSM498258,GSM498259,GSM498260,	GL3_1, gene-level analysis,GL3_2, gene-level analysis,GL3_3, gene-level analysis,	WHSC2	53 : 1,124 : 402 : 14,608	1.71	1.28_2.30	0.000265	0.00054	0.0105836	18 : 1,159 : 201 : 14,809	1.14	0.70_1.86	0.586	0.59878	0.78147
GSE19940-GPL5175_2.xlsx	GSE19940	Human Negative Elongation Factor Activates Transcription and Regulates Alternative Transcription Initiation	GSM498264,GSM498265,GSM498266,	B_1, gene-level analysis,B_2, gene-level analysis,B_3, gene-level analysis,	GSM498258,GSM498259,GSM498260,	GL3_1, gene-level analysis,GL3_2, gene-level analysis,GL3_3, gene-level analysis,	RDBP	1 : 1,176 : 45 : 14,965	0.28	0.04_2.05	0.182	0.25954	0.562858	6 : 1,171 : 36 : 14,974	2.13	0.90_5.07	0.0796	0.12391	0.390638
GSE19940-GPL5175_3.xlsx	GSE19940	Human Negative Elongation Factor Activates Transcription and Regulates Alternative Transcription Initiation	GSM498267,GSM498268,GSM498269,	C_1, gene-level analysis,C_2, gene-level analysis,C_3, gene-level analysis,	GSM498258,GSM498259,GSM498260,	GL3_1, gene-level analysis,GL3_2, gene-level analysis,GL3_3, gene-level analysis,	TH1L	138 : 1,039 : 1,592 : 13,418	1.12	0.93_1.35	0.232	0.2398	0.540053	15 : 1,162 : 390 : 14,620	0.48	0.29_0.81	0.00511	0.0071	0.0685303
GSE19940-GPL5175_4.xlsx	GSE19940	Human Negative Elongation Factor Activates Transcription and Regulates Alternative Transcription Initiation	GSM498270,GSM498271,GSM498272,	E_1, gene-level analysis,E_2, gene-level analysis,E_3, gene-level analysis,	GSM498258,GSM498259,GSM498260,	GL3_1, gene-level analysis,GL3_2, gene-level analysis,GL3_3, gene-level analysis,	RDBP	89 : 1,088 : 1,026 : 13,984	1.11	0.89_1.40	0.344	0.37292	0.648814	54 : 1,123 : 473 : 14,537	1.48	1.11_1.97	0.00749	0.00865	0.0793174
GSE19940-GPL5188_1.xlsx	GSE19940	Human Negative Elongation Factor Activates Transcription and Regulates Alternative Transcription Initiation	GSM498246,GSM498247,GSM498248,	A_1, exon-level analysis,A_2, exon-level analysis,A_3, exon-level analysis,	GSM498243,GSM498244,GSM498245,	GL3_1, exon-level analysis,GL3_2, exon-level analysis,GL3_3, exon-level analysis,	WHSC2	274 : 1,052 : 2,629 : 15,117	1.5	1.30_1.72	1.07e-08	< 0.00001	0.000351712	154 : 1,172 : 1,493 : 16,253	1.43	1.20_1.71	6.27e-05	0.00013	0.0032723
GSE19940-GPL5188_2.xlsx	GSE19940	Human Negative Elongation Factor Activates Transcription and Regulates Alternative Transcription Initiation	GSM498249,GSM498250,GSM498251,	B_1, exon-level analysis,B_2, exon-level analysis,B_3, exon-level analysis,	GSM498243,GSM498244,GSM498245,	GL3_1, exon-level analysis,GL3_2, exon-level analysis,GL3_3, exon-level analysis,	COBRA1	138 : 1,188 : 1,003 : 16,743	1.94	1.61_2.34	1.88e-12	< 0.00001	0.000351712	98 : 1,228 : 754 : 16,992	1.8	1.45_2.24	9.19e-08	< 0.00001	0.000351712
GSE19940-GPL5188_3.xlsx	GSE19940	Human Negative Elongation Factor Activates Transcription and Regulates Alternative Transcription Initiation	GSM498252,GSM498253,GSM498254,	C_1, exon-level analysis,C_2, exon-level analysis,C_3, exon-level analysis,	GSM498243,GSM498244,GSM498245,	GL3_1, exon-level analysis,GL3_2, exon-level analysis,GL3_3, exon-level analysis,	TH1L	402 : 924 : 4,368 : 13,378	1.33	1.18_1.51	3.74e-06	< 0.00001	0.000351712	196 : 1,130 : 2,120 : 15,626	1.28	1.09_1.50	0.0023	0.00251	0.0317162
GSE19940-GPL5188_4.xlsx	GSE19940	Human Negative Elongation Factor Activates Transcription and Regulates Alternative Transcription Initiation	GSM498255,GSM498256,GSM498257,	E_1, exon-level analysis,E_2, exon-level analysis,E_3, exon-level analysis,	GSM498243,GSM498244,GSM498245,	GL3_1, exon-level analysis,GL3_2, exon-level analysis,GL3_3, exon-level analysis,	RDBP	263 : 1,063 : 3,023 : 14,723	1.2	1.05_1.39	0.00922	0.00972	0.0854661	224 : 1,102 : 2,141 : 15,605	1.48	1.27_1.72	2.67e-07	< 0.00001	0.000351712
GSE20037-GPL570.xlsx	GSE20037	cdr2 siRNA knockdown during passage through mitosis: HeLa cells, Rat1 wild type and c-myc null cells	GSM501128,GSM501129,GSM501130,	Cdr2 siRNA-HeLa-1,Cdr2 siRNA-HeLa-2,Cdr2 siRNA-HeLa-3,	GSM501125,GSM501126,GSM501127,	Control siRNA-HeLa-1,Control siRNA-HeLa-2,Control siRNA-HeLa-3,	CDR2	26 : 1,314 : 392 : 18,642	0.94	0.63_1.40	0.766	0.84211	0.829296	34 : 1,306 : 376 : 18,658	1.29	0.91_1.84	0.157	0.15873	0.440856
GSE20081_1.xlsx	GSE20081	Expression Profiling Reveals Unexpected Targets and Functions of the Human Steroid Receptor RNA Activator (SRA) Gene	GSM503890,GSM503891,GSM503892,	MCF-7_minus E2_SRA siRNA_rep1,MCF-7_minus E2_SRA siRNA_rep2,MCF-7_minus E2_SRA siRNA_rep3,	GSM503884,GSM503885,GSM503886,	MCF-7_minus E2_NT siRNA_rep1,MCF-7_minus E2_NT siRNA_rep2,MCF-7_minus E2_NT siRNA_rep3,	SRA1	31 : 1,309 : 368 : 18,666	1.2	0.83_1.74	0.332	0.35881	0.637877	35 : 1,305 : 459 : 18,575	1.09	0.77_1.54	0.645	0.6456	0.799713
GSE20081_2.xlsx	GSE20081	Expression Profiling Reveals Unexpected Targets and Functions of the Human Steroid Receptor RNA Activator (SRA) Gene	GSM503893,GSM503894,GSM503895,	MCF-7_10 nM E2 (6h)_SRA siRNA_rep1,MCF-7_10 nM E2 (6h)_SRA siRNA_rep2,MCF-7_10 nM E2 (6h)_SRA siRNA_rep3,	GSM503887,GSM503888,GSM503889,	MCF-7_10 nM E2 (6h)_NT siRNA_rep1,MCF-7_10 nM E2 (6h)_NT siRNA_rep2,MCF-7_10 nM E2 (6h)_NT siRNA_rep3,	SRA1	27 : 1,313 : 268 : 18,766	1.44	0.97_2.15	0.0722	0.07584	0.308426	27 : 1,313 : 422 : 18,612	0.91	0.61_1.34	0.626	0.63476	0.798695
GSE20081_3.xlsx	GSE20081	Expression Profiling Reveals Unexpected Targets and Functions of the Human Steroid Receptor RNA Activator (SRA) Gene	GSM503881,GSM503882,GSM503883,	HeLa_SRA siRNA_rep1,HeLa_SRA siRNA_rep2,HeLa_SRA siRNA_rep3,	GSM503878,GSM503879,GSM503880,	HeLa_NT siRNA_rep1,HeLa_NT siRNA_rep2,HeLa_NT siRNA_rep3,	SRA1	74 : 1,266 : 855 : 18,179	1.24	0.97_1.59	0.0805	0.08798	0.338234	29 : 1,311 : 497 : 18,537	0.83	0.57_1.20	0.319	0.33089	0.615262
GSE20115_1.xlsx	GSE20115	Expression analysis of Reh cells after transfection with shRNA targeting CBFA2T3 and/or constitutively active IKK??(EE)	GSM502629,GSM502630,	Reh_shCBFA2T3_1,Reh_shCBFA2T3_2,	GSM502627,GSM502628,	Reh_mock1,Reh_mock2,	CBFA2T3	22 : 1,318 : 231 : 18,803	1.36	0.87_2.11	0.171	0.19865	0.4887	25 : 1,315 : 270 : 18,764	1.32	0.87_2.00	0.185	0.19234	0.482031
GSE20115_2.xlsx	GSE20115	Expression analysis of Reh cells after transfection with shRNA targeting CBFA2T3 and/or constitutively active IKK??(EE)	GSM502631,GSM502632,	Reh_IKK_1,Reh_IKK_2,	GSM502627,GSM502628,	Reh_mock1,Reh_mock2,	IKBKB	18 : 1,322 : 313 : 18,721	0.81	0.50_1.31	0.399	0.43377	0.686142	16 : 1,324 : 224 : 18,810	1.01	0.61_1.69	0.955	1	0.829296
GSE20115_3.xlsx	GSE20115	Expression analysis of Reh cells after transfection with shRNA targeting CBFA2T3 and/or constitutively active IKK??(EE)	GSM502633,GSM502634,	Reh_shCBFA2T3_IKK_1,Reh_shCBFA2T3_IKK_2,	GSM502627,GSM502628,	Reh_mock1,Reh_mock2,	CBFA2T3	22 : 1,318 : 320 : 18,712	0.98	0.63_1.51	0.913	1	0.829296	11 : 1,329 : 237 : 18,795	0.66	0.36_1.20	0.171	0.19642	0.487626
GSE20193.xlsx	GSE20193	Altered levels of MOF and decreased levels of H4K16ac correlate with a defective DNA damage response (DDR).	GSM506613,GSM506618,GSM506619,	Knock Down_replicate1,Knock Down_replicate2,Knock Down_replicate3,	GSM506611,GSM506614,GSM506615,	Wild type_replicate1,Wild type_replicate2,Wild type_replicate3,	KAT8	86 : 1,254 : 897 : 18,137	1.39	1.10_1.74	0.00487	0.00587	0.0595701	43 : 1,297 : 773 : 18,261	0.78	0.57_1.07	0.124	0.12799	0.395
GSE20286_1.xlsx	GSE20286	Gene expression profiles induced by knockdown and overexpression of p63 variants in MCF-10A mammary epithelial cell line	GSM508614,GSM508615,	MCF-10A cells, shRNA targetting p63 DBD, biological rep1,MCF-10A cells, shRNA targetting p63 DBD, biological rep2,	GSM508612,GSM508613,	MCF-10A cells, shRNA vector control, biological rep1,MCF-10A cells, shRNA vector control, biological rep2,	TP63	19 : 900 : 290 : 11,849	0.86	0.54_1.38	0.536	0.57565	0.767192	18 : 901 : 259 : 11,880	0.92	0.57_1.48	0.723	0.81285	0.829296
GSE20286_2.xlsx	GSE20286	Gene expression profiles induced by knockdown and overexpression of p63 variants in MCF-10A mammary epithelial cell line	GSM508616,GSM508617,	MCF-10A cells, shRNA targetting p63 TA, biological rep1,MCF-10A cells, shRNA targetting p63 TA, biological rep2,	GSM508612,GSM508613,	MCF-10A cells, shRNA vector control, biological rep1,MCF-10A cells, shRNA vector control, biological rep2,	TP63	6 : 913 : 149 : 11,990	0.53	0.23_1.20	0.121	0.15065	0.426974	17 : 902 : 144 : 11,995	1.57	0.95_2.61	0.0788	0.08475	0.331391
GSE20381.xlsx	GSE20381	Regulation of Angiogenesis by EZH2	GSM510412,GSM510413,GSM510414,GSM510415,	EZH2siRNA_1,EZH2siRNA_2,EZH2siRNA_3,EZH2siRNA_4,	GSM510408,GSM510409,GSM510410,GSM510411,	CTLsiRNA_1,CTLsiRNA_2,CTLsiRNA_3,CTLsiRNA_4,	EZH2	32 : 1,358 : 452 : 23,317	1.22	0.85_1.75	0.291	0.31442	0.599847	16 : 1,374 : 394 : 23,375	0.69	0.42_1.14	0.147	0.1543	0.430245
GSE20546_1.xlsx	GSE20546	TAL1 knock down	GSM516224,GSM516226,GSM516228,GSM516230,GSM516232,GSM516234,	Jurkat +Dox rep1,Jurkat +Dox rep2,Jurkat +Dox rep3,Jurkat +Dox rep4,Jurkat +Dox rep5,Jurkat +Dox rep6,	GSM516223,GSM516225,GSM516227,GSM516229,GSM516231,GSM516233,	Jurkat rep1,Jurkat rep2,Jurkat rep3,Jurkat rep4,Jurkat rep5,Jurkat rep6,	TAL1	50 : 1,287 : 881 : 18,238	0.8	0.60_1.08	0.141	0.15339	0.429789	54 : 1,283 : 858 : 18,261	0.9	0.68_1.19	0.442	0.45388	0.700087
GSE20546_2.xlsx	GSE20546	TAL1 knock down	GSM516235,GSM516237,GSM516239,GSM516241,	human erythroid progenitors TAL1 knock down replicate 1,human erythroid progenitors TAL1 knock down replicate 2,human erythroid progenitors TAL1 knock down replicate 3,human erythroid progenitors TAL1 knock down replicate 4,	GSM516236,GSM516238,GSM516240,GSM516242,	human erythroid progenitors scramble replicate 1,human erythroid progenitors scramble replicate 2,human erythroid progenitors scramble replicate 3,human erythroid progenitors scramble replicate 4,	TAL1	35 : 1,302 : 505 : 18,614	0.99	0.70_1.40	0.959	1	0.829296	16 : 1,321 : 216 : 18,903	1.06	0.64_1.77	0.823	0.89288	0.829296
GSE20563.xlsx	GSE20563	Knockdown of PHF8 in HeLa S3 cells	GSM516671,GSM516672,GSM516673,	HeLa_PHF8-knockdown_rep1,HeLa_PHF8-knockdown_rep2,HeLa_PHF8-knockdown_rep3,	GSM516674,GSM516675,GSM516676,	HeLa_PHF8-knockdown_dyeswap_rep1,HeLa_PHF8-knockdown_dyeswap_rep2,HeLa_PHF8-knockdown_dyeswap_rep3,	PHF8	95 : 1,240 : 1,219 : 17,195	1.08	0.87_1.34	0.482	0.49535	0.734841	23 : 1,312 : 1,273 : 17,141	0.24	0.16_0.36	1.41e-13	< 0.00001	0.000351712
GSE20622_1.xlsx	GSE20622	Expression data from Che-1 (AATF) depleted SKBR3 and MDA-468 cell lines	GSM517978,GSM517979,	SKBR3 siChe-1 rep1,SKBR3 siChe-1 rep2,	GSM517975,GSM517976,	SKBR3 control rep1,SKBR3 control rep2,	AATF	8 : 1,329 : 142 : 18,975	0.8	0.39_1.64	0.55	0.62338	0.798695	6 : 1,331 : 135 : 18,982	0.63	0.28_1.44	0.271	0.31033	0.596645
GSE20622_2.xlsx	GSE20622	Expression data from Che-1 (AATF) depleted SKBR3 and MDA-468 cell lines	GSM518020,GSM518021,GSM518022,	MDA siChe-1 rep1,MDA siChe-1 rep2,MDA siChe-1 rep3,	GSM518017,GSM518018,GSM518019,	MDA control rep1,MDA control rep2,MDA control rep3,	AATF	106 : 1,231 : 1,354 : 17,765	1.13	0.92_1.39	0.245	0.24861	0.551603	82 : 1,255 : 1,118 : 18,001	1.05	0.83_1.33	0.668	0.67279	0.805185
GSE20706.xlsx	GSE20706	Interleukin-4 and interleukin-13 cytokines effect on epidermal keratinocytes	GSM519689,GSM519690,GSM519691,	NHEK_DUOX1-siRNA-IL-4/IL-13_1,NHEK_DUOX1-siRNA-IL-4/IL-13_2,NHEK_DUOX1-siRNA-IL-4/IL-13_3,	GSM519686,GSM519687,GSM519688,	NHEK_IL-4/IL-13-treatment_1,NHEK_IL-4/IL-13-treatment_2,NHEK_IL-4/IL-13-treatment_3,	DUOX1	110 : 1,099 : 1,486 : 15,834	1.07	0.87_1.31	0.534	0.55951	0.759937	91 : 1,118 : 1,555 : 15,765	0.83	0.66_1.03	0.0864	0.09376	0.347389
GSE20753-GPL6480.xlsx	GSE20753	PHF8 targets histone methylation and RNA polymerase II to activate transcription	GSM516671,GSM516672,GSM516673,	HeLa_PHF8-knockdown_rep1,HeLa_PHF8-knockdown_rep2,HeLa_PHF8-knockdown_rep3,	GSM516674,GSM516675,GSM516676,	HeLa_PHF8-knockdown_dyeswap_rep1,HeLa_PHF8-knockdown_dyeswap_rep2,HeLa_PHF8-knockdown_dyeswap_rep3,	PHF8	95 : 1,240 : 1,219 : 17,195	1.08	0.87_1.34	0.482	0.49535	0.734841	23 : 1,312 : 1,273 : 17,141	0.24	0.16_0.36	1.41e-13	< 0.00001	0.000351712
GSE20914.xlsx	GSE20914	Expression of HCT116 cells transfected with CD44 siRNAs relative to that of HCT116 cells transfected with a control siRNA	GSM523219,GSM523220,	CD44 siRNA, 1,CD44 siRNA, 2,	GSM523217,GSM523218,	Control siRNA, 1,Control siRNA, 2,	CD44	13 : 1,322 : 394 : 18,020	0.45	0.26_0.78	0.00379	0.00344	0.041272	21 : 1,314 : 259 : 18,155	1.12	0.72_1.75	0.619	0.63113	0.798695
GSE21135_1.xlsx	GSE21135	OCT4 Knockdown in human embryonic stem cells	GSM528604,GSM528614,GSM528610,	OCT4 shRNA_3 Days knockdown_rep1,OCT4 shRNA_3 Days knockdown_rep2,OCT4 shRNA_3 Days knockdown_rep3,	GSM528603,GSM528613,GSM528609,	Luciferase shRNA_3 Days knockdown_rep1,Luciferase shRNA_3 Days knockdown_rep2,Luciferase shRNA_3 Days knockdown_rep3,	POU5F1	52 : 1,338 : 801 : 22,968	1.11	0.84_1.48	0.457	0.49055	0.73208	96 : 1,294 : 1,083 : 22,686	1.55	1.25_1.93	5.59e-05	0.00014	0.00345625
GSE21135_2.xlsx	GSE21135	OCT4 Knockdown in human embryonic stem cells	GSM528608,GSM528606,GSM528612,	OCT4 shRNA_2 Days knockdown_rep1,OCT4 shRNA_2 Days knockdown_rep2,OCT4 shRNA_2 Days knockdown_rep3,	GSM528607,GSM528605,GSM528611,	Luciferase shRNA_2 Days knockdown_rep1,Luciferase shRNA_2 Days knockdown_rep2,Luciferase shRNA_2 Days knockdown_rep3,	POU5F1	15 : 1,375 : 327 : 23,442	0.78	0.46_1.32	0.353	0.405	0.667847	37 : 1,353 : 395 : 23,374	1.62	1.15_2.28	0.00528	0.00665	0.0655155
GSE21201.xlsx	GSE21201	CpG islands recruit a histone H3 lysine 36 demethylase [Agilent data]	GSM530256,GSM530257,	RNAi_rep1,RNAi_rep2,	GSM530254,GSM530255,	LMP_rep1,LMP_rep2,	KDM2A	19 : 1,316 : 350 : 18,064	0.75	0.47_1.19	0.213	0.25003	0.552388	15 : 1,320 : 93 : 18,321	2.24	1.29_3.87	0.00309	0.00553	0.0577166
GSE21371.xlsx	GSE21371	Tumor Suppressor Role for the c-Myb Oncogene in Luminal Breast Cancer	GSM533651,GSM533652,GSM533653,GSM533654,	MCF-7, shMYB,MCF-7, shMYB Bio-rep,MCF-7, shMYB Bio-rep 1, rep,MCF-7, shMYB Bio-rep 2,	GSM533645,GSM533646,GSM533647,	MCF-7 GFP shRNA,MCF-7 GFP shRNA_bio rep,MCF-7 GFP shRNA_bio rep-2,	MYB	44 : 1,193 : 801 : 16,306	0.75	0.55_1.02	0.0683	0.07815	0.3147	87 : 1,150 : 700 : 16,407	1.77	1.41_2.23	8.23e-07	< 0.00001	0.000351712
GSE21547.xlsx	GSE21547	Angio-modulation in endothelial cells: an unexpected role of desmoglein-2 in regulating actin dynamics and its relevance to angiogenesis deregulation in systemic sclerosis	GSM538457,GSM538458,GSM538459,	DSG2 silenced microvascular endothelial cells from healthy subject 1,DSG2 silenced microvascular endothelial cells from healthy subject 2,DSG2 silenced microvascular endothelial cells from healthy subject 3,	GSM538454,GSM538455,GSM538456,	Microvascular endothelial cells from healthy subject 1,Microvascular endothelial cells from healthy subject 2,Microvascular endothelial cells from healthy subject 3,	DSG2	20 : 1,320 : 280 : 18,754	1.01	0.64_1.60	0.95	1	0.829296	28 : 1,312 : 248 : 18,786	1.62	1.09_2.40	0.0161	0.0206	0.141418
GSE21555.xlsx	GSE21555	The mental retardation gene PHF8 mediates histone H4K20/H3K9 demethylation and regulates zebrafish brain apoptosis and craniofacial development: expression analysis	GSM538631,GSM538632,GSM538635,GSM538636,GSM538639,GSM538640,	PHF8 RNAi1-1,PHF8 RNAi1-2,PHF8 RNAi1-3,PHF8 RNAi1-4,PHF8 RNAi1-5,PHF8 RNAi1-6,	GSM538629,GSM538630,GSM538633,GSM538634,GSM538637,GSM538638,	Control RNAi1-1,Control RNAi1-2,Control RNAi1-3,Control RNAi1-4,Control RNAi1-5,Control RNAi1-6,	PHF8	23 : 1,224 : 341 : 14,004	0.77	0.50_1.18	0.232	0.24314	0.542524	23 : 1,224 : 216 : 14,129	1.23	0.80_1.90	0.35	0.39789	0.663118
GSE21561.xlsx	GSE21561	Gene expression analysis of CBFbeta knockdown PPC1 cells	GSM538673,GSM538674,GSM538675,	PPC1_CBFbeta shRNA replicate 1,PPC1_CBFbeta shRNA replicate 2,PPC1_CBFbeta shRNA replicate 3,	GSM538670,GSM538671,GSM538672,	PPC1_non-target shRNA_replicate 1,PPC1_non-target shRNA_replicate 2,PPC1_non-target shRNA_replicate 3,	CBFB	12 : 1,323 : 113 : 18,272	1.47	0.81_2.67	0.206	0.20909	0.499634	15 : 1,320 : 248 : 18,137	0.83	0.49_1.40	0.488	0.54023	0.744781
GSE21574_1.xlsx	GSE21574	Transcriptome-wide identification of RNA-binding protein and microRNA target sites by PAR-CLIP: QKI data	GSM538800,GSM538801,	HEK 293 cells expressing FLAG/HA-tagged QKI, siRNA set A transfected, replicate 1,HEK 293 cells expressing FLAG/HA-tagged QKI, siRNA set A transfected, replicate 2,	GSM538798,GSM538799,	HEK 293 cells expressing FLAG/HA-tagged QKI, mock-transfected, replicate 1,HEK 293 cells expressing FLAG/HA-tagged QKI, mock-transfected, replicate 2,	QKI	34 : 979 : 414 : 14,256	1.2	0.84_1.71	0.324	0.3298	0.615262	21 : 992 : 448 : 14,222	0.67	0.43_1.05	0.0763	0.0857	0.333775
GSE21574_2.xlsx	GSE21574	Transcriptome-wide identification of RNA-binding protein and microRNA target sites by PAR-CLIP: QKI data	GSM538802,GSM538803,	HEK 293 cells expressing FLAG/HA-tagged QKI, siRNA set B transfected, replicate 1,HEK 293 cells expressing FLAG/HA-tagged QKI, siRNA set B transfected, replicate 2,	GSM538798,GSM538799,	HEK 293 cells expressing FLAG/HA-tagged QKI, mock-transfected, replicate 1,HEK 293 cells expressing FLAG/HA-tagged QKI, mock-transfected, replicate 2,	QKI	24 : 1,011 : 297 : 14,645	1.17	0.77_1.78	0.463	0.48817	0.731858	24 : 1,011 : 325 : 14,617	1.07	0.70_1.62	0.76	0.82611	0.829296
GSE21575.xlsx	GSE21575	Transcriptome-wide identification of RNA-binding protein and microRNA target sites by PAR-CLIP: IGF2BP data	GSM538806,GSM538807,	HEK 293 cells expressing FLAG/HA-tagged IGF2BP1, siRNA-transfected, replicate 1,HEK 293 cells expressing FLAG/HA-tagged IGF2BP1, siRNA-transfected, replicate 2,	GSM538804,GSM538805,	HEK 293 cells expressing FLAG/HA-tagged IGF2BP1, mock-transfected, replicate 1,HEK 293 cells expressing FLAG/HA-tagged IGF2BP1, mock-transfected, replicate 2,	IGF2BP1	44 : 998 : 431 : 14,630	1.5	1.09_2.05	0.012	0.01424	0.109815	33 : 1,009 : 465 : 14,596	1.03	0.72_1.47	0.886	0.92611	0.829296
GSE21577.xlsx	GSE21577	Transcriptome-wide identification of RNA-binding protein and microRNA target sites by PAR-CLIP: miRNA inhibition data	GSM538820,GSM538821,	HEK 293 cells, top 25 miRNAs inhibited, siRNA-transfected, replicate 1,HEK 293 cells, top 25 miRNAs inhibited, siRNA-transfected, replicate 2,	GSM538818,GSM538819,	HEK 293 cells, mock-transfected, replicate 1,HEK 293 cells, mock-transfected, replicate 2,	25 miRNA	15 : 910 : 209 : 13,492	1.06	0.63_1.80	0.818	0.88905	0.829296	25 : 900 : 248 : 13,453	1.51	0.99_2.29	0.0522	0.05791	0.264021
GSE21751.xlsx	GSE21751	Gene expression following CDK9 silencing	GSM542327,GSM542328,GSM542329,GSM542330,	CDK9 Knock Down1,CDK9 Knock Down2,CDK9 Knock Down3,CDK9 Knock Down4,	GSM542331,GSM542332,GSM542333,GSM542334,	Nonspecific siRNA1,Nonspecific siRNA2,Nonspecific siRNA3,Nonspecific siRNA4,	CDK9	52 : 1,285 : 821 : 18,298	0.9	0.68_1.20	0.479	0.48685	0.730785	59 : 1,278 : 716 : 18,403	1.19	0.90_1.56	0.216	0.23547	0.534422
GSE21886_1.xlsx	GSE21886	Identification of genes differentially expressed between control and SMILE siRNA transfected HeLa cells	GSM544226,GSM544227,GSM544228,	HeLa_siSMILE_PMA_s10,HeLa_siSMILE_PMA_s11,HeLa_siSMILE_PMA_s12,	GSM544223,GSM544224,GSM544225,	HeLa_siCtrl_PMA_s07,HeLa_siCtrl_PMA_s08,HeLa_siCtrl_PMA_s09,	SMILE	33 : 577 : 412 : 10,851	1.51	1.05_2.17	0.0265	0.02923	0.177236	28 : 582 : 479 : 10,784	1.08	0.73_1.60	0.688	0.75705	0.829296
GSE21886_2.xlsx	GSE21886	Identification of genes differentially expressed between control and SMILE siRNA transfected HeLa cells	GSM544220,GSM544221,GSM544222,	HeLa_siSMILE_s04,HeLa_siSMILE_s05,HeLa_siSMILE_s06,	GSM544217,GSM544218,GSM544219,	HeLa_siCtrl_s01,HeLa_siCtrl_s02,HeLa_siCtrl_s03,	CREBZF	83 : 527 : 992 : 10,271	1.63	1.28_2.07	5.75e-05	0.0001	0.00254208	43 : 567 : 923 : 10,340	0.85	0.62_1.17	0.313	0.32365	0.610415
GSE21912_1.xlsx	GSE21912	The Polycomb Group Protein Bmi-1 is essential for the growth of Multiple Myeloma cells	GSM545184,GSM545185,GSM545186,	Bmi1-shRNA 0 hrs (1),Bmi1-shRNA 0 hrs (2),Bmi1-shRNA 0 hrs (3),	GSM545181,GSM545182,GSM545183,	Ctl-shRNA 0 hrs (1),Ctl-shRNA 0 hrs (2),Ctl-shRNA 0 hrs (3),	BMI1	87 : 1,253 : 928 : 18,104	1.35	1.08_1.70	0.00857	0.00953	0.0843734	68 : 1,272 : 872 : 18,160	1.11	0.86_1.43	0.406	0.42073	0.676843
GSE21912_2.xlsx	GSE21912	The Polycomb Group Protein Bmi-1 is essential for the growth of Multiple Myeloma cells	GSM545151,GSM545152,GSM545153,	Bmi1-shRNA 24 hrs (1),Bmi1-shRNA 24 hrs (2),Bmi1-shRNA 24 hrs (3),	GSM545145,GSM545146,GSM545147,	Ctl-shRNA 24 hrs (1),Ctl-shRNA 24 hrs (2),Ctl-shRNA 24 hrs (3),	BMI1	110 : 1,230 : 1,020 : 18,012	1.58	1.29_1.94	1.06e-05	3e-05	0.000916964	77 : 1,263 : 1,087 : 17,945	1.01	0.79_1.28	0.958	1	0.829296
GSE21912_3.xlsx	GSE21912	The Polycomb Group Protein Bmi-1 is essential for the growth of Multiple Myeloma cells	GSM545154,GSM545155,GSM545156,	Bmi1-shRNA + dox 24 hrs (1),Bmi1-shRNA + dox 24 hrs (2),Bmi1-shRNA + dox 24 hrs (3),	GSM545148,GSM545149,GSM545150,	Ctl-shRNA + dox 24 hrs (1),Ctl-shRNA + dox 24 hrs (2),Ctl-shRNA + dox 24 hrs (3),	BMI1	88 : 1,252 : 775 : 18,258	1.66	1.32_2.08	1.17e-05	2e-05	0.000658333	71 : 1,269 : 916 : 18,117	1.11	0.86_1.42	0.423	0.42987	0.68403
GSE21912_4.xlsx	GSE21912	The Polycomb Group Protein Bmi-1 is essential for the growth of Multiple Myeloma cells	GSM545166,GSM545167,GSM545168,	Bmi1-shRNA + dox 32 hrs (1),Bmi1-shRNA + dox 32 hrs (2),Bmi1-shRNA + dox 32 hrs (3),	GSM545160,GSM545161,GSM545162,	Ctl-shRNA + dox 32 hrs (1),Ctl-shRNA + dox 32 hrs (2),Ctl-shRNA + dox 32 hrs (3),	BMI1	85 : 1,255 : 696 : 18,336	1.78	1.41_2.25	7.42e-07	< 0.00001	0.000351712	70 : 1,270 : 865 : 18,167	1.16	0.90_1.49	0.251	0.27989	0.569651
GSE21912_5.xlsx	GSE21912	The Polycomb Group Protein Bmi-1 is essential for the growth of Multiple Myeloma cells	GSM545175,GSM545176,GSM545177,	Bmi1-shRNA 48 hrs (1),Bmi1-shRNA 48 hrs (2),Bmi1-shRNA 48 hrs (3),	GSM545169,GSM545170,GSM545171,	Ctl-shRNA 48 hrs (1),Ctl-shRNA 48 hrs (2),Ctl-shRNA 48 hrs (3),	BMI1	78 : 1,262 : 693 : 18,341	1.64	1.29_2.08	5.29e-05	0.00019	0.00443477	54 : 1,286 : 789 : 18,245	0.97	0.73_1.29	0.838	0.8878	0.829296
GSE21912_6.xlsx	GSE21912	The Polycomb Group Protein Bmi-1 is essential for the growth of Multiple Myeloma cells	GSM545178,GSM545179,GSM545180,	Bmi1-shRNA + dox 48 hrs (1),Bmi1-shRNA + dox 48 hrs (2),Bmi1-shRNA + dox 48 hrs (3),	GSM545172,GSM545173,GSM545174,	Ctl-shRNA + dox 48 hrs (1),Ctl-shRNA + dox 48 hrs (2),Ctl-shRNA + dox 48 hrs (3),	BMI1	93 : 1,247 : 704 : 18,329	1.94	1.55_2.43	3.31e-09	< 0.00001	0.000351712	61 : 1,279 : 778 : 18,255	1.12	0.86_1.46	0.408	0.43394	0.686142
GSE21912_7.xlsx	GSE21912	The Polycomb Group Protein Bmi-1 is essential for the growth of Multiple Myeloma cells	GSM545163,GSM545164,GSM545165,	Bmi1-shRNA 32 hrs (1),Bmi1-shRNA 32 hrs (2),Bmi1-shRNA 32 hrs (3),	GSM545157,GSM545158,GSM545159,	Ctl-shRNA 32 hrs (1),Ctl-shRNA 32 hrs (2),Ctl-shRNA 32 hrs (3),	BMI1	100 : 1,240 : 839 : 18,195	1.75	1.41_2.17	2.54e-07	< 0.00001	0.000351712	68 : 1,272 : 955 : 18,079	1.01	0.79_1.30	0.926	0.94898	0.829296
GSE21955_1.xlsx	GSE21955	COP1 siRNA knockdown in human Hepatocellular carcinoma cells	GSM545954,GSM545955,GSM545956,	Huh7 COP1 siRNA 1,Huh7 COP1 siRNA 2,Huh7 COP1 siRNA 3,	GSM545957,GSM545958,GSM545959,	Huh7 Negative Control siRNA 1,Huh7 Negative Control siRNA 2,Huh7 Negative Control siRNA 3,	RFWD2	27 : 1,232 : 346 : 17,026	1.08	0.73_1.60	0.708	0.75473	0.829296	12 : 1,247 : 210 : 17,162	0.79	0.44_1.41	0.419	0.4295	0.68403
GSE21955_2.xlsx	GSE21955	COP1 siRNA knockdown in human Hepatocellular carcinoma cells	GSM545968,GSM545969,GSM545970,GSM545971,	Hep3B COP1 siRNA 1,Hep3B COP1 siRNA 2,Hep3B COP1 siRNA 3,Hep3B COP1 siRNA 4,	GSM545972,GSM545973,GSM545974,GSM545975,	Hep3B Negative Control siRNA 1,Hep3B Negative Control siRNA 2,Hep3B Negative Control siRNA 3,Hep3B Negative Control siRNA 4,	RFWD2	30 : 1,229 : 768 : 16,604	0.53	0.36_0.76	0.000563	0.00077	0.0136343	68 : 1,191 : 747 : 16,625	1.27	0.98_1.64	0.0651	0.0728	0.303849
GSE21955_3.xlsx	GSE21955	COP1 siRNA knockdown in human Hepatocellular carcinoma cells	GSM545960,GSM545961,GSM545962,GSM545963,	HepG2 COP1 siRNA 1,HepG2 COP1 siRNA 2,HepG2 COP1 siRNA 3,HepG2 COP1 siRNA 4,	GSM545964,GSM545965,GSM545966,GSM545967,	HepG2 Negative Control siRNA 1,HepG2 Negative Control siRNA 2,HepG2 Negative Control siRNA 3,HepG2 Negative Control siRNA 4,	RFWD2	66 : 1,193 : 771 : 16,601	1.19	0.92_1.54	0.184	0.20389	0.491803	22 : 1,237 : 718 : 16,654	0.41	0.27_0.63	2.85e-05	4e-05	0.00116705
GSE22036.xlsx	GSE22036	Identification of genes that regulated by IRF4 in human cutaneous T cell lymphoma HuT-102 cells	GSM547813,GSM547814,	siRNA-IRF4-1 (HuT-102 cells + IRF4 siRNA),siRNA-IRF4-2 (HuT-102 cells + IRF4 siRNA),	GSM547811,GSM547812,	Control-1 (HuT-102 cells + luciferase siRNA),Control-2 (HuT-102 cells + luciferase siRNA),	IRF4	9 : 1,331 : 199 : 18,835	0.64	0.33_1.25	0.188	0.20792	0.498637	15 : 1,325 : 219 : 18,815	0.97	0.57_1.65	0.918	1	0.829296
GSE22085.xlsx	GSE22085	The MALAT-1 noncoding RNA Regulates Cell Mobility by Modulating Gene Expressions	GSM549067,GSM549069,	A549 MALAT-1 knockdown replication 1-1,A549 MALAT-1 knockdown replication 2-1,	GSM549066,GSM549068,	A549 MALAT-1 knockdown replication 1,A549 MALAT-1 knockdown replication 2,	MDH2	12 : 1,305 : 187 : 17,879	0.88	0.49_1.58	0.667	0.67984	0.810539	12 : 1,305 : 151 : 17,915	1.09	0.60_1.97	0.773	0.87634	0.829296
GSE22139.xlsx	GSE22139	Bone morphogenetic protein-7 is a MYC target with pro-survival functions in childhood medulloblastoma	GSM550701,GSM550702,GSM550703,	medulloblastoma, M2_cMYC_silenced, rep1,medulloblastoma, M2_cMYC_silenced, rep2,medulloblastoma, M2_cMYC_silenced, rep3,	GSM550698,GSM550699,GSM550700,	medulloblastoma, M2_scrambled, rep1,medulloblastoma, M2_scrambled, rep2,medulloblastoma, M2_scrambled, rep3,	MYC	185 : 1,155 : 3,413 : 15,621	0.73	0.62_0.86	0.000129	0.0001	0.00254208	298 : 1,042 : 3,010 : 16,024	1.52	1.33_1.74	7.08e-10	< 0.00001	0.000351712
GSE22213_1.xlsx	GSE22213	Cooperative interaction between retinoic acid receptor-alpha and estrogen receptor in breast cancer.	GSM552932,GSM552926,GSM552930,	si RARA and vehicle replicate 1,si RARA and vehicle replicate 2,si RARA and vehicle replicate 3,	GSM552925,GSM552929,GSM552936,	si Control and vehicle replicate 1,si Control and vehicle replicate 2,si Control and vehicle replicate 3,	RARA	18 : 1,372 : 440 : 23,329	0.7	0.43_1.12	0.132	0.14676	0.418893	31 : 1,359 : 387 : 23,382	1.38	0.95_2.00	0.0879	0.10313	0.361768
GSE22213_2.xlsx	GSE22213	Cooperative interaction between retinoic acid receptor-alpha and estrogen receptor in breast cancer.	GSM552934,GSM552931,GSM552927,	si RARA and estrogen replicate 1,si RARA and estrogen replicate 2,si RARA and estrogen replicate 3,	GSM552928,GSM552935,GSM552933,	si Control and estrogen replicate 1,si Control and estrogen replicate 2,si Control and estrogen replicate 3,	RARA	27 : 1,363 : 419 : 23,350	1.1	0.75_1.64	0.622	0.67699	0.808464	30 : 1,360 : 378 : 23,391	1.37	0.94_1.99	0.103	0.12695	0.394284
GSE2222_1.xlsx	GSE2222	FoxM1 siRNA profiles	GSM40657,GSM40658,GSM40659,	FoxM1 A,FoxM1 B,FoxM1 C,	GSM40651,GSM40652,GSM40653,	mock A,mock B,mock C,	FOXM1	4 : 834 : 85 : 11,048	0.62	0.23_1.70	0.352	0.41589	0.673867	7 : 831 : 74 : 11,059	1.26	0.58_2.74	0.561	0.66028	0.805114
GSE2222_2.xlsx	GSE2222	FoxM1 siRNA profiles	GSM40654,GSM40655,GSM40656,	GFP A,GFP B,GFP C,	GSM40651,GSM40652,GSM40653,	mock A,mock B,mock C,	GFP	2 : 824 : 44 : 11,069	0.61	0.15_2.52	0.491	0.5834	0.773168	5 : 821 : 39 : 11,074	1.73	0.68_4.40	0.244	0.36895	0.644057
GSE2222_3.xlsx	GSE2222	FoxM1 siRNA profiles	GSM40657,GSM40658,GSM40659,	FoxM1 A,FoxM1 B,FoxM1 C,	GSM40654,GSM40655,GSM40656,	GFP A,GFP B,GFP C,	FOXM1	6 : 812 : 99 : 10,981	0.82	0.36_1.87	0.637	0.70367	0.821378	8 : 810 : 103 : 10,977	1.05	0.51_2.17	0.89	1	0.829296
GSE22259.xlsx	GSE22259	BRCA1 depletion effect on HeLa cells	GSM554071,GSM554073,GSM554075,	BRCA1-KD-1 (total RNA),BRCA1-KD-2 (total RNA),BRCA1-KD-3 (mRNA),	GSM554070,GSM554072,GSM554074,	GFP-KD-1 (total RNA),GFP-KD-2 (total RNA),GFP-KD-3 (mRNA),	BRCA1	18 : 1,322 : 296 : 18,738	0.86	0.53_1.39	0.543	0.56989	0.763419	13 : 1,327 : 310 : 18,724	0.59	0.34_1.03	0.0621	0.06958	0.295858
GSE22336.xlsx	GSE22336	UDP-GlcNAc 2-epimerase/ManNAc kinase (GNE) is an inducer of apoptotic processes in Capan-1 pancreatic carcinoma cells: GNE silencing	GSM555986,GSM555987,GSM555988,	Capan-1 V1 siGNE,Capan-1 V2 siGNE,Capan-1 V3 siGNE,	GSM555983,GSM555984,GSM555985,	Capan-1 V1 control,Capan-1 V2 control,Capan-1 V3 control,	GNE	28 : 1,312 : 383 : 18,651	1.04	0.71_1.53	0.846	0.91905	0.829296	40 : 1,300 : 486 : 18,548	1.17	0.85_1.63	0.335	0.37634	0.650843
GSE22363_1.xlsx	GSE22363	The anti-proliferative effects of progestins in T47D breast cancer cells are tempered by progestin-induction of the ETS transcription factor Elf5.	GSM556529,GSM556530,GSM556531,	T47D-pHUSH-Elf5-shRNA_progesterone_doxycycline_rep1,T47D-pHUSH-Elf5-shRNA_progesterone_doxycycline_rep2,T47D-pHUSH-Elf5-shRNA_progesterone_doxycycline_rep3,	GSM556523,GSM556524,GSM556525,	T47D-pHUSH-Elf5-shRNA_ethanol vehicle only_rep1,T47D-pHUSH-Elf5-shRNA_ethanol vehicle only_rep2,T47D-pHUSH-Elf5-shRNA_ethanol vehicle only_rep3,	ELF5	93 : 1,244 : 1,474 : 17,645	0.89	0.72_1.11	0.316	0.3382	0.615262	99 : 1,238 : 1,481 : 17,638	0.95	0.77_1.18	0.651	0.67226	0.805114
GSE22363_2.xlsx	GSE22363	The anti-proliferative effects of progestins in T47D breast cancer cells are tempered by progestin-induction of the ETS transcription factor Elf5.	GSM556526,GSM556527,GSM556528,	T47D-pHUSH-Elf5-shRNA_progesterone_rep1,T47D-pHUSH-Elf5-shRNA_progesterone_rep2,T47D-pHUSH-Elf5-shRNA_progesterone_rep3,	GSM556523,GSM556524,GSM556525,	T47D-pHUSH-Elf5-shRNA_ethanol vehicle only_rep1,T47D-pHUSH-Elf5-shRNA_ethanol vehicle only_rep2,T47D-pHUSH-Elf5-shRNA_ethanol vehicle only_rep3,	ELF5	64 : 1,273 : 1,118 : 18,001	0.81	0.63_1.05	0.108	0.1153	0.380003	56 : 1,281 : 791 : 18,328	1.01	0.77_1.34	0.928	0.94323	0.829296
GSE22366_1.xlsx	GSE22366	Primary human erythroid progenitor cells HDAC1 and HDAC2 shRNA knockdown samples	GSM556590,GSM556591,GSM556592,	HDAC2_H6-rep1,HDAC2_H6-rep2,HDAC2_H6-rep3,	GSM556579,GSM556580,GSM556581,	Luciferase-rep1,Luciferase-rep2,Luciferase-rep3,	HDAC2	30 : 882 : 542 : 11,639	0.73	0.50_1.06	0.0983	0.11079	0.374006	39 : 873 : 451 : 11,730	1.16	0.83_1.62	0.379	0.41544	0.673522
GSE22366_2.xlsx	GSE22366	Primary human erythroid progenitor cells HDAC1 and HDAC2 shRNA knockdown samples	GSM556582,GSM556583,	HDAC1_A3-rep1,HDAC1_A3-rep3,	GSM556579,GSM556580,GSM556581,	Luciferase-rep1,Luciferase-rep2,Luciferase-rep3,	HDAC1	25 : 887 : 291 : 11,890	1.15	0.76_1.74	0.504	0.57589	0.767192	33 : 879 : 319 : 11,862	1.4	0.97_2.01	0.0718	0.08701	0.335276
GSE22366_3.xlsx	GSE22366	Primary human erythroid progenitor cells HDAC1 and HDAC2 shRNA knockdown samples	GSM556587,GSM556588,GSM556589,	HDAC2_B10-rep1,HDAC2_B10-rep2,HDAC2_B10-rep3,	GSM556579,GSM556580,GSM556581,	Luciferase-rep1,Luciferase-rep2,Luciferase-rep3,	HDAC2	26 : 886 : 330 : 11,851	1.05	0.70_1.58	0.8	0.83026	0.829296	27 : 885 : 360 : 11,821	1	0.67_1.49	0.993	1	0.829296
GSE22366_4.xlsx	GSE22366	Primary human erythroid progenitor cells HDAC1 and HDAC2 shRNA knockdown samples	GSM556584,GSM556585,GSM556586,	HDAC1_G10-rep1,HDAC1_G10-rep2,HDAC1_G10-rep3,	GSM556579,GSM556580,GSM556581,	Luciferase-rep1,Luciferase-rep2,Luciferase-rep3,	HDAC1	18 : 894 : 305 : 11,876	0.78	0.48_1.27	0.319	0.37491	0.649671	34 : 878 : 296 : 11,885	1.55	1.08_2.23	0.0159	0.017	0.123999
GSE22369-GPL3921_1.xlsx	GSE22369	HDAC1 and HDAC2 in fetal hemoglobin induction	GSM556584,GSM556585,GSM556586,	HDAC1_G10-rep1,HDAC1_G10-rep2,HDAC1_G10-rep3,	GSM556579,GSM556580,GSM556581,	Luciferase-rep1,Luciferase-rep2,Luciferase-rep3,	HDAC1	18 : 894 : 305 : 11,876	0.78	0.48_1.27	0.319	0.37491	0.649671	34 : 878 : 296 : 11,885	1.55	1.08_2.23	0.0159	0.017	0.123999
GSE22369-GPL3921_2.xlsx	GSE22369	HDAC1 and HDAC2 in fetal hemoglobin induction	GSM556587,GSM556588,GSM556589,	HDAC2_B10-rep1,HDAC2_B10-rep2,HDAC2_B10-rep3,	GSM556579,GSM556580,GSM556581,	Luciferase-rep1,Luciferase-rep2,Luciferase-rep3,	HDAC2	26 : 886 : 330 : 11,851	1.05	0.70_1.58	0.8	0.83026	0.829296	27 : 885 : 360 : 11,821	1	0.67_1.49	0.993	1	0.829296
GSE22369-GPL3921_3.xlsx	GSE22369	HDAC1 and HDAC2 in fetal hemoglobin induction	GSM556582,GSM556583,	HDAC1_A3-rep1,HDAC1_A3-rep3,	GSM556579,GSM556580,GSM556581,	Luciferase-rep1,Luciferase-rep2,Luciferase-rep3,	HDAC1	25 : 887 : 291 : 11,890	1.15	0.76_1.74	0.504	0.57589	0.767192	33 : 879 : 319 : 11,862	1.4	0.97_2.01	0.0718	0.08701	0.335276
GSE22369-GPL3921_4.xlsx	GSE22369	HDAC1 and HDAC2 in fetal hemoglobin induction	GSM556590,GSM556591,GSM556592,	HDAC2_H6-rep1,HDAC2_H6-rep2,HDAC2_H6-rep3,	GSM556579,GSM556580,GSM556581,	Luciferase-rep1,Luciferase-rep2,Luciferase-rep3,	HDAC2	30 : 882 : 542 : 11,639	0.73	0.50_1.06	0.0983	0.11079	0.374006	39 : 873 : 451 : 11,730	1.16	0.83_1.62	0.379	0.41544	0.673522
GSE22400-GPL6102.xlsx	GSE22400	PHF8 mediates histone demethylation events in cell cycle progression	GSM557056,GSM557058,	PHF8siRNA, 1,PHF8siRNA, 2,	GSM557055,GSM557057,	Control siRNA, 1,Control siRNA, 2,	PHF8	26 : 1,300 : 377 : 22,824	1.21	0.81_1.81	0.349	0.37406	0.648814	20 : 1,306 : 308 : 22,893	1.14	0.72_1.80	0.577	0.62159	0.798695
GSE22415_1.xlsx	GSE22415	Identification and characterization of two novel primate-specific histone H3 variants H3.X and H3.Y	GSM557230,GSM557231,	U20S H3 Y R1,U20S H3 Y R2,	GSM557228,GSM557229,	U20S luci R1,U20S luci R2,	H3.Y	8 : 1,329 : 148 : 18,970	0.77	0.38_1.58	0.475	0.52145	0.744781	8 : 1,329 : 113 : 19,005	1.01	0.49_2.08	0.973	1	0.829296
GSE22415_2.xlsx	GSE22415	Identification and characterization of two novel primate-specific histone H3 variants H3.X and H3.Y	GSM557232,GSM557233,	U20S H3 XY R1,U20S H3 XY R2,	GSM557228,GSM557229,	U20S luci R1,U20S luci R2,	H3.X + H3.Y cotransfected	18 : 1,319 : 284 : 18,835	0.91	0.56_1.46	0.683	0.72462	0.821378	26 : 1,311 : 245 : 18,874	1.53	1.02_2.30	0.0403	0.04677	0.233817
GSE22477.xlsx	GSE22477	PHF8 mediates histone demethylation events in cell cycle progression [expression]	GSM557056,GSM557058,	PHF8siRNA, 1,PHF8siRNA, 2,	GSM557055,GSM557057,	Control siRNA, 1,Control siRNA, 2,	PHF8	26 : 1,300 : 377 : 22,824	1.21	0.81_1.81	0.349	0.37406	0.648814	20 : 1,306 : 308 : 22,893	1.14	0.72_1.80	0.577	0.62159	0.798695
GSE22550_1.xlsx	GSE22550	Expression data from Hodgkin lymphoma cell lines UHO-1 and L-1236 transduced with shRNAs against GATA-3 or non-functional control shRNAs	GSM559655,GSM559657,GSM559659,	L-1236 siGATA-3 rep1,L-1236 siGATA-3 rep2,L-1236 siGATA-3 rep3,	GSM559654,GSM559656,GSM559658,	L-1236 siSCR rep1,L-1236 siSCR rep2,L-1236 siSCR rep3,	GATA3	3 : 1,332 : 93 : 18,735	0.45	0.14_1.43	0.167	0.21538	0.507364	8 : 1,327 : 70 : 18,758	1.62	0.78_3.36	0.196	0.24327	0.542524
GSE22550_2.xlsx	GSE22550	Expression data from Hodgkin lymphoma cell lines UHO-1 and L-1236 transduced with shRNAs against GATA-3 or non-functional control shRNAs	GSM559661,GSM559663,GSM559665,	L-UHO-1 siGATA-3 rep1,L-UHO-1 siGATA-3 rep2,L-UHO-1 siGATA-3 rep3,	GSM559660,GSM559662,GSM559664,	L-UHO-1 siSCR rep1,L-UHO-1 siSCR rep2,L-UHO-1 siSCR rep3,	GATA3	2 : 1,333 : 48 : 18,780	0.59	0.14_2.42	0.455	0.58181	0.773039	2 : 1,333 : 31 : 18,797	0.91	0.22_3.81	0.897	1	0.829296
GSE22572-GPL570.xlsx	GSE22572	TCF4 and CDX2, major transcription factors for intestinal function, converge on the same cis-regulatory regions	GSM564445,GSM564446,GSM564448,	shCDX2-2,shCDX2-4,shCDX2-2b,	GSM564444,GSM564447,	shGFP1,shGFP2,	CDX2	22 : 1,314 : 201 : 18,810	1.57	1.01_2.44	0.0455	0.05695	0.262252	9 : 1,327 : 148 : 18,863	0.86	0.44_1.70	0.672	0.75086	0.828617
GSE22578.xlsx	GSE22578	Wilms Tumor-1 (WT-1) and its candidate target genes in gliomagenesis	GSM560320,GSM560323,GSM560326,	U251si_1,U251si_2,U251si_3,	GSM560321,GSM560324,GSM560327,	U251scr_1,U251scr_2,U251scr_3,	WT1	19 : 900 : 227 : 11,912	1.11	0.69_1.78	0.671	0.70737	0.821378	12 : 907 : 165 : 11,974	0.96	0.53_1.73	0.892	1	0.829296
GSE22606_1.xlsx	GSE22606	Identification of an SRF- and androgen-dependent gene signature in prostate cancer	GSM560834,GSM560835,GSM560836,	SRF silenced EtOH rep 1,SRF silenced EtOH rep 2,SRF silenced EtOH rep 3,	GSM560828,GSM560829,GSM560830,	LNCaP EtOH rep 1,LNCaP EtOH rep 2,LNCaP EtOH rep 3,	SRF	86 : 1,254 : 960 : 18,074	1.29	1.03_1.62	0.0276	0.0293	0.177424	67 : 1,273 : 1,133 : 17,901	0.83	0.65_1.07	0.152	0.16845	0.454042
GSE22606_2.xlsx	GSE22606	Identification of an SRF- and androgen-dependent gene signature in prostate cancer	GSM560837,GSM560838,GSM560839,	SRF silenced R1881 rep 1,SRF silenced R1881 rep 2,SRF silenced R1881 rep 3,	GSM560831,GSM560832,GSM560833,	LNCaP R1881 rep 1,LNCaP R1881 rep 2,LNCaP R1881 rep 3,	SRF	125 : 1,215 : 1,292 : 17,742	1.41	1.17_1.71	0.00041	0.0005	0.0101885	80 : 1,260 : 1,623 : 17,411	0.68	0.54_0.86	0.00108	0.001	0.0163535
GSE22692_1.xlsx	GSE22692	The effect of HES6 silencing on the gene expression profiles of the glioblastoma A172 and LN405 cell lines	GSM562372,GSM562374,	A172_siHes6_a,A172_siHes6_b,	GSM562371,GSM562373,	A172_siNEG_a,A172_siNEG_b,	HES6	26 : 1,361 : 237 : 23,488	1.89	1.26_2.85	0.00185	0.00307	0.0375344	11 : 1,376 : 219 : 23,506	0.86	0.47_1.58	0.621	0.66896	0.805114
GSE22692_2.xlsx	GSE22692	The effect of HES6 silencing on the gene expression profiles of the glioblastoma A172 and LN405 cell lines	GSM562376,GSM562378,	LN405_siHes6_a,LN405_siHes6_b,	GSM562375,GSM562377,	LN405_siNEG_a,LN405_siNEG_b,	HES6	26 : 1,361 : 210 : 23,510	2.14	1.42_3.23	0.000206	0.00074	0.0133799	8 : 1,379 : 210 : 23,510	0.65	0.32_1.32	0.229	0.24252	0.542524
GSE22692_3.xlsx	GSE22692	The effect of HES6 silencing on the gene expression profiles of the glioblastoma A172 and LN405 cell lines	GSM614009,GSM614011,	LN405pEYFPhes6wt_1,LN405pEYFPhes6wt_2,	GSM614008,GSM614010,	LN405pEYFPmock_1,LN405pEYFPmock_2,	HES6	20 : 1,370 : 313 : 23,454	1.09	0.69_1.72	0.699	0.71527	0.821378	31 : 1,359 : 300 : 23,467	1.78	1.23_2.59	0.00208	0.00352	0.0420353
GSE22795.xlsx	GSE22795	PRDM14 Knockdown in human embryonic stem cells	GSM563545,GSM563546,GSM563547,	PRDM14 shRNA_3 Days knockdown_rep1,PRDM14 shRNA_3 Days knockdown_rep2,PRDM14 shRNA_3 Days knockdown_rep3,	GSM563542,GSM563543,GSM563544,	Luciferase shRNA_3 Days knockdown_rep1,Luciferase shRNA_3 Days knockdown_rep2,Luciferase shRNA_3 Days knockdown_rep3,	PRDM14	63 : 1,327 : 1,030 : 22,739	1.05	0.81_1.36	0.724	0.73656	0.821378	92 : 1,298 : 1,288 : 22,481	1.24	0.99_1.54	0.0562	0.06051	0.270616
GSE22852-GPL6947_1.xlsx	GSE22852	Gastrointestinal stromal tumor GIST: gene expresssion and ChIP analyses	GSM481223,GSM481226,	GIST882 ETV1sh1 Rep1,GIST882 ETV1sh1 Rep2,	GSM481222,GSM481225,	GIST882 shScr Rep1,GIST882 shScr Rep2,	ETV1	11 : 1,379 : 279 : 23,490	0.67	0.37_1.23	0.194	0.20102	0.4887	23 : 1,367 : 270 : 23,499	1.46	0.95_2.25	0.0797	0.09392	0.347389
GSE22852-GPL6947_2.xlsx	GSE22852	Gastrointestinal stromal tumor GIST: gene expresssion and ChIP analyses	GSM481224,GSM481227,	GIST882 ETV1sh2 Rep1,GIST882 ETV1sh2 Rep2,	GSM481222,GSM481225,	GIST882 shScr Rep1,GIST882 shScr Rep2,	ETV1	14 : 1,376 : 246 : 23,523	0.97	0.57_1.67	0.921	1	0.829296	23 : 1,367 : 281 : 23,488	1.41	0.92_2.16	0.117	0.12783	0.395
GSE22852-GPL6947_3.xlsx	GSE22852	Gastrointestinal stromal tumor GIST: gene expresssion and ChIP analyses	GSM481229,GSM481232,	GIST48 ETV1sh1 Rep1,GIST48 ETV1sh1 Rep2,	GSM481228,GSM481231,	GIST48 shScr Rep1,GIST48 shScr Rep2,	ETV1	21 : 1,369 : 296 : 23,473	1.22	0.78_1.90	0.388	0.458	0.70162	10 : 1,380 : 250 : 23,519	0.68	0.36_1.29	0.234	0.27507	0.566209
GSE22852-GPL6947_4.xlsx	GSE22852	Gastrointestinal stromal tumor GIST: gene expresssion and ChIP analyses	GSM481230,GSM481233,	GIST48 ETV1sh2 Rep1,GIST48 ETV1sh2 Rep2,	GSM481228,GSM481231,	GIST48 shScr Rep1,GIST48 shScr Rep2,	ETV1	21 : 1,369 : 295 : 23,474	1.22	0.78_1.91	0.38	0.38419	0.651632	18 : 1,372 : 284 : 23,485	1.08	0.67_1.75	0.739	0.80087	0.829296
GSE22859.xlsx	GSE22859	Human LSD2/KDM1b/AOF1 regulates gene transcription by modulating H3K4me2 methylation (Affymetrix)	GSM564835,GSM564836,	LSD2 knockdown, replicate 1,LSD2 knockdown, replicate 2,	GSM564833,GSM564834,	Scarmbled control knockdown, replicate 1,Scarmbled control knockdown, replicate 2,	LSD2	27 : 1,313 : 249 : 18,758	1.55	1.04_2.31	0.0311	0.03648	0.203284	16 : 1,324 : 181 : 18,826	1.26	0.75_2.10	0.382	0.38685	0.653699
GSE22937.xlsx	GSE22937	An ESRP-regulated splicing program is abrogated during the Epithelial Mesenchymal Transition	GSM566393,GSM566394,GSM566395,GSM566396,	PNT2-siESRP-1,PNT2-siESRP-2,PNT2-siESRP-3,PNT2-siESRP-4,	GSM566389,GSM566390,GSM566391,GSM566392,	PNT2-siGFP-1,PNT2-siGFP-2,PNT2-siGFP-3,PNT2-siGFP-4,	ESRP2	81 : 527 : 2,245 : 14,530	0.99	0.78_1.26	0.966	1	0.829296	105 : 503 : 1,943 : 14,832	1.59	1.28_1.98	1.93e-05	4e-05	0.00116705
GSE22956-GPL6883.xlsx	GSE22956	NFAT5 is a critical regulator of rheumatoid inflammation	GSM566720,GSM566723,GSM566726,	NFAT5 siRNA transfected RA-FLS biological replicate 1,NFAT5 siRNA transfected RA-FLS biological replicate 2,NFAT5 siRNA transfected RA-FLS biological replicate 3,	GSM566719,GSM566722,GSM566725,	Control siRNA transfected RA-FLS biological replicate 1,Control siRNA transfected RA-FLS biological replicate 2,Control siRNA transfected RA-FLS biological replicate 3,	NFAT5	36 : 1,223 : 382 : 16,990	1.31	0.93_1.85	0.127	0.1376	0.405859	17 : 1,242 : 349 : 17,023	0.67	0.41_1.09	0.104	0.11277	0.378263
GSE22956-GPL6947.xlsx	GSE22956	NFAT5 is a critical regulator of rheumatoid inflammation	GSM566730,GSM566733,GSM566736,GSM566739,	NFAT5 siRNA transfected HUVEC biological replicate 1,NFAT5 siRNA transfected HUVEC biological replicate 2,NFAT5 siRNA transfected HUVEC biological replicate 3,NFAT5 siRNA transfected HUVEC biological replicate 4,	GSM566729,GSM566732,GSM566735,GSM566738,	Control siRNA transfected HUVEC biological replicate 1,Control siRNA transfected HUVEC biological replicate 2,Control siRNA transfected HUVEC biological replicate 3,Control siRNA transfected HUVEC biological replicate 4,	NFAT5	53 : 1,337 : 846 : 22,923	1.07	0.81_1.43	0.62	0.65557	0.805114	63 : 1,327 : 900 : 22,869	1.21	0.93_1.57	0.159	0.17115	0.45686
GSE23010_1.xlsx	GSE23010	Role of NFBD1 in global gene expression	GSM567734,GSM567742,GSM567750,	NFBD1shRNA 0 Gy rep1,NFBD1shRNA 0 Gy rep2,NFBD1shRNA 0 Gy rep3,	GSM567732,GSM567740,GSM567748,	control shRNA 0 Gy rep1,control shRNA 0 Gy rep2,control shRNA 0 Gy rep3,	MDC1	15 : 1,276 : 248 : 23,901	1.13	0.67_1.91	0.641	0.67129	0.805114	11 : 1,280 : 213 : 23,936	0.97	0.53_1.77	0.911	1	0.829296
GSE23010_2.xlsx	GSE23010	Role of NFBD1 in global gene expression	GSM567736,GSM567744,GSM567752,	p53 shRNA 0 Gy rep1,p53 shRNA 0 Gy rep2,p53 shRNA 0 Gy rep3,	GSM567732,GSM567740,GSM567748,	control shRNA 0 Gy rep1,control shRNA 0 Gy rep2,control shRNA 0 Gy rep3,	TP53	12 : 1,279 : 165 : 23,984	1.36	0.76_2.46	0.3	0.29792	0.583167	4 : 1,287 : 128 : 24,021	0.58	0.22_1.58	0.283	0.3307	0.615262
GSE23010_3.xlsx	GSE23010	Role of NFBD1 in global gene expression	GSM567738,GSM567746,GSM567754,	NFBD1/p53 shRNA 0 Gy rep1,NFBD1/p53 shRNA 0 Gy rep2,NFBD1/p53 shRNA 0 Gy rep3,	GSM567732,GSM567740,GSM567748,	control shRNA 0 Gy rep1,control shRNA 0 Gy rep2,control shRNA 0 Gy rep3,	NFBD1 + TP53 cotransfected	23 : 1,268 : 279 : 23,870	1.55	1.01_2.38	0.043	0.04708	0.233906	13 : 1,278 : 251 : 23,898	0.97	0.55_1.70	0.911	1	0.829296
GSE23010_4.xlsx	GSE23010	Role of NFBD1 in global gene expression	GSM567735,GSM567743,GSM567751,	NFBD1shRNA 5 Gy rep1,NFBD1shRNA 5 Gy rep2,NFBD1shRNA 5 Gy rep3,	GSM567733,GSM567741,GSM567749,	control shRNA 5 Gy rep1,control shRNA 5 Gy rep2,control shRNA 5 Gy rep3,	MDC1	21 : 1,270 : 270 : 23,879	1.46	0.93_2.29	0.0941	0.10432	0.362307	5 : 1,286 : 199 : 23,950	0.47	0.19_1.14	0.0865	0.10479	0.363326
GSE23010_5.xlsx	GSE23010	Role of NFBD1 in global gene expression	GSM567737,GSM567745,GSM567753,	p53 shRNA 5 Gy rep1,p53 shRNA 5 Gy rep2,p53 shRNA 5 Gy rep3,	GSM567733,GSM567741,GSM567749,	control shRNA 5 Gy rep1,control shRNA 5 Gy rep2,control shRNA 5 Gy rep3,	TP53	12 : 1,279 : 219 : 23,930	1.03	0.57_1.84	0.933	1	0.829296	7 : 1,284 : 244 : 23,905	0.53	0.25_1.13	0.0973	0.11032	0.372592
GSE23010_6.xlsx	GSE23010	Role of NFBD1 in global gene expression	GSM567739,GSM567747,GSM567755,	NFBD1/p53 shRNA 5 Gy rep1,NFBD1/p53 shRNA 5 Gy rep2,NFBD1/p53 shRNA 5 Gy rep3,	GSM567733,GSM567741,GSM567749,	control shRNA 5 Gy rep1,control shRNA 5 Gy rep2,control shRNA 5 Gy rep3,	MDC1 + TP53 cotransfected	15 : 1,276 : 253 : 23,896	1.11	0.66_1.87	0.695	0.77895	0.829296	14 : 1,277 : 197 : 23,952	1.33	0.77_2.30	0.3	0.33982	0.615262
GSE23010_7.xlsx	GSE23010	Role of NFBD1 in global gene expression	GSM567759,GSM567760,GSM567761,	NFBD1a shRNA rep1,NFBD1a shRNA rep2,NFBD1a shRNA rep3,	GSM567756,GSM567757,GSM567758,	control shRNA rep1,control shRNA rep2,control shRNA rep3,	MDC1	49 : 1,242 : 593 : 23,556	1.57	1.16_2.11	0.00278	0.00383	0.0442952	44 : 1,247 : 591 : 23,558	1.41	1.03_1.92	0.0311	0.03463	0.196074
GSE23035_1.xlsx	GSE23035	Expression data from BAP1 depleted cells	GSM568508,GSM568509,GSM568510,	shBAP1 #1 cells, rep1,shBAP1 #1 cells, rep2,shBAP1 #1 cells, rep3,	GSM568505,GSM568506,GSM568507,	shControl cells, rep1,shControl cells, rep2,shControl cells, rep3,	BAP1	86 : 1,254 : 1,372 : 17,662	0.88	0.70_1.11	0.278	0.2982	0.583167	84 : 1,256 : 1,364 : 17,670	0.87	0.69_1.09	0.217	0.22564	0.521812
GSE23035_2.xlsx	GSE23035	Expression data from BAP1 depleted cells	GSM568511,GSM568512,GSM568513,	shBAP1 #2 cells, rep1,shBAP1 #2 cells, rep2,shBAP1 #2 cells, rep3,	GSM568505,GSM568506,GSM568507,	shControl cells, rep1,shControl cells, rep2,shControl cells, rep3,	BAP1	80 : 1,260 : 912 : 18,122	1.26	1.00_1.60	0.0526	0.05709	0.262252	96 : 1,244 : 1,358 : 17,676	1	0.81_1.25	0.968	1	0.829296
GSE23445_1.xlsx	GSE23445	Effect of JMJD2B depletion on the ER signaling pathway	GSM575332,GSM575333,GSM575334,	JMJD2B-depleted MCF-7 cells treated with E2, rep1,JMJD2B-depleted MCF-7 cells treated with E2, rep2,JMJD2B-depleted MCF-7 cells treated with E2, rep3,	GSM575326,GSM575327,GSM575328,	control MCF-7 cells treated with E2, rep1,control MCF-7 cells treated with E2, rep2,control MCF-7 cells treated with E2, rep3,	KDM4B	65 : 1,272 : 844 : 18,275	1.11	0.85_1.43	0.443	0.45068	0.698681	69 : 1,268 : 634 : 18,485	1.59	1.23_2.05	0.000344	0.00054	0.0105836
GSE23445_2.xlsx	GSE23445	Effect of JMJD2B depletion on the ER signaling pathway	GSM575329,GSM575330,GSM575331,	steroid-depleted JMJD2B-depleted MCF-7 cells, rep1,steroid-depleted JMJD2B-depleted MCF-7 cells, rep2,steroid-depleted JMJD2B-depleted MCF-7 cells, rep3,	GSM575323,GSM575324,GSM575325,	steroid-depleted control MCF-7 cells, rep1,steroid-depleted control MCF-7 cells, rep2,steroid-depleted control MCF-7 cells, rep3,	KDM4B	60 : 1,277 : 931 : 18,188	0.92	0.70_1.20	0.53	0.5537	0.754987	75 : 1,262 : 739 : 18,380	1.48	1.16_1.89	0.00161	0.00182	0.0252587
GSE23513.xlsx	GSE23513	Position-dependent alternative splicing activity revealed by global profiling of alternative splicing events regulated by PTB (HJAY)	GSM575893,GSM575894,GSM575895,	PTB/nPTB_Knockdown_Rep1,PTB/nPTB_Knockdown_Rep2,PTB/nPTB_Knockdown_Rep3,	GSM575890,GSM575891,GSM575892,	Control_Rep1,Control_Rep2,Control_Rep3,	PTBP1+PTBP2 cotransfected	319 : 943 : 4,794 : 36,112	2.55	2.24_2.90	7.54e-48	< 0.00001	0.000351712	220 : 1,042 : 6,216 : 34,690	1.18	1.02_1.37	0.0295	0.03281	0.188398
GSE23514.xlsx	GSE23514	Position-dependent alternative splicing activity revealed by global profiling of alternative splicing events regulated by PTB (Exon array)	GSM575896,GSM575897,GSM575898,GSM575902,GSM575903,GSM575904,	Control_Rep4,Control_Rep5,Control_Rep6,Control_Rep1,Control_Rep2,Control_Rep3,	GSM575896,GSM575897,GSM575898,GSM575902,GSM575903,GSM575904,	Control_Rep4,Control_Rep5,Control_Rep6,Control_Rep1,Control_Rep2,Control_Rep3,	Position-dependent alternative splicing activity revealed by global profiling of alternative splicing events regulated by PTB (Exon array)	0 : 0 : 0 : 0	#DIV/0!	#DIV/0!_#DIV/0!	#DIV/0!	< 0.00001	0.000351712	0 : 0 : 0 : 0	#DIV/0!	#DIV/0!_#DIV/0!	#DIV/0!	< 0.00001	0.000351712
GSE23522-GPL5188.xlsx	GSE23522	Position-dependent alternative splicing activity revealed by global profiling of alternative splicing events regulated by PTB	GSM575905,GSM575906,GSM575907,GSM575899,GSM575900,GSM575901,	PTB/nPTB_Knockdown_Rep1,PTB/nPTB_Knockdown_Rep2,PTB/nPTB_Knockdown_Rep3,PTB/nPTB_Knockdown_Rep4,PTB/nPTB_Knockdown_Rep5,PTB/nPTB_Knockdown_Rep6,	GSM575902,GSM575903,GSM575904,GSM575896,GSM575897,GSM575898,	Control_Rep1,Control_Rep2,Control_Rep3,Control_Rep4,Control_Rep5,Control_Rep6,	PTBP1+PTBP2 cotransfected	277 : 1,106 : 2,763 : 22,330	2.02	1.76_2.32	1.3e-24	< 0.00001	0.000351712	159 : 1,224 : 3,052 : 22,041	0.94	0.79_1.11	0.46	0.47093	0.718107
GSE23522-GPL8119.xlsx	GSE23522	Position-dependent alternative splicing activity revealed by global profiling of alternative splicing events regulated by PTB	GSM575893,GSM575894,GSM575895,	PTB/nPTB_Knockdown_Rep1,PTB/nPTB_Knockdown_Rep2,PTB/nPTB_Knockdown_Rep3,	GSM575890,GSM575891,GSM575892,	Control_Rep1,Control_Rep2,Control_Rep3,	PTBP1 + PTBP2 cotransfected	319 : 943 : 4,794 : 36,112	2.55	2.24_2.90	7.54e-48	< 0.00001	0.000351712	220 : 1,042 : 6,216 : 34,690	1.18	1.02_1.37	0.0295	0.03281	0.188398
GSE23549-GPL6947_1.xlsx	GSE23549	Enhancer-like function for long non-coding RNAs in human	GSM707161,GSM707162,	Snai1, rep 1,Snai1, rep 2,	GSM707163,GSM707164,	C, rep 1,C, rep 2,	SNAI1	10 : 1,378 : 148 : 23,589	1.16	0.61_2.20	0.657	0.72682	0.821378	11 : 1,377 : 155 : 23,582	1.22	0.66_2.25	0.533	0.6088	0.788109
GSE23549-GPL6947_2.xlsx	GSE23549	Enhancer-like function for long non-coding RNAs in human	GSM707165,GSM707166,	ncRNA-a7, rep 1,ncRNA-a7, rep 2,	GSM707163,GSM707164,	C, rep 1,C, rep 2,	ncRNA-a7	8 : 1,380 : 216 : 23,521	0.63	0.31_1.28	0.199	0.23959	0.540053	27 : 1,361 : 271 : 23,466	1.72	1.15_2.56	0.00719	0.00887	0.0804725
GSE23673_1.xlsx	GSE23673	ZNF703 overexpression and/or knockdown in the breast cancer cell line MCF-7	GSM580645,GSM580647,GSM580654,	MCF7.siZNF.ZNF 1,MCF7.siZNF.ZNF 2,MCF7.siZNF.ZNF 3,	GSM580644,GSM580651,GSM580653,	MCF7.siC.ZNF 1,MCF7.siC.ZNF 2,MCF7.siC.ZNF 3,	ZNF703	10 : 1,380 : 114 : 23,655	1.5	0.79_2.88	0.215	0.23132	0.53002	5 : 1,385 : 106 : 23,663	0.81	0.33_1.98	0.637	0.68783	0.813395
GSE23673_2.xlsx	GSE23673	ZNF703 overexpression and/or knockdown in the breast cancer cell line MCF-7	GSM580649,GSM580650,GSM580655,	MCF7.siZNF.hiv 1,MCF7.siZNF.hiv 2,MCF7.siZNF.hiv 3,	GSM580646,GSM580648,GSM580652,	MCF7.siC.hiv 1,MCF7.siC.hiv 2,MCF7.siC.hiv 3,	ZNF703	10 : 1,380 : 171 : 23,598	1	0.53_1.90	1	1	0.829296	11 : 1,379 : 192 : 23,577	0.98	0.53_1.80	0.947	1	0.829296
GSE23838.xlsx	GSE23838	Genes regulated by Sox2 in glioma cancer cell line	GSM587718,GSM587720,	LN229_KO_pos_r1,LN229_KO_pos_r2,	GSM587717,GSM587719,	LN229_KO_neg_r1,LN229_KO_neg_r2,	SOX2	10 : 667 : 74 : 14,223	2.88	1.48_5.60	0.00109	0.00466	0.0512403	1 : 676 : 38 : 14,259	0.56	0.08_4.05	0.556	0.72668	0.821378
GSE23839-GPL1426.xlsx	GSE23839	An integrative analysis of the SOX2 response program in glioblastoma	GSM587718,GSM587720,	LN229_KO_pos_r1,LN229_KO_pos_r2,	GSM587717,GSM587719,	LN229_KO_neg_r1,LN229_KO_neg_r2,	SOX2	10 : 667 : 74 : 14,223	2.88	1.48_5.60	0.00109	0.00466	0.0512403	1 : 676 : 38 : 14,259	0.56	0.08_4.05	0.556	0.72668	0.821378
GSE23973_1.xlsx	GSE23973	Large intergenic non-coding RNAs as novel modulators of reprogramming: siRNA (gene expression)	GSM590428,GSM590429,	lincRNA-ST8SIA3 siRNA1 - gene expression, replicate 1,lincRNA-ST8SIA3 siRNA1 - gene expression, replicate 2,	GSM590423,GSM590424,GSM590425,	ctrl siRNA1 - gene expression, replicate 1,ctrl siRNA1 - gene expression, replicate 2,ctrl siRNA1 - gene expression, replicate 3,	lincRNA-ST8SIA3 targeting siRNA1	21 : 1,317 : 219 : 18,790	1.37	0.87_2.15	0.172	0.18904	0.477616	38 : 1,300 : 317 : 18,692	1.72	1.23_2.42	0.00155	0.0022	0.0285278
GSE23973_2.xlsx	GSE23973	Large intergenic non-coding RNAs as novel modulators of reprogramming: siRNA (gene expression)	GSM590426,GSM590427,	lincRNA-ST8SIA3 siRNA4 - gene expression, replicate 1,lincRNA-ST8SIA3 siRNA4 - gene expression, replicate 2,	GSM590423,GSM590424,GSM590425,	ctrl siRNA1 - gene expression, replicate 1,ctrl siRNA1 - gene expression, replicate 2,ctrl siRNA1 - gene expression, replicate 3,	lincRNA-ST8SIA3 targeting siRNA4	26 : 1,314 : 174 : 18,840	2.14	1.41_3.25	0.000236	0.00066	0.012191	23 : 1,317 : 224 : 18,790	1.46	0.95_2.26	0.0819	0.09072	0.344996
GSE24020_1.xlsx	GSE24020	NF-kB suppresses genomic instability in non-Hodgkin lymphomas	GSM591366,GSM591367,GSM591368,	Daudi-P100siRNA-1,Daudi-P100siRNA-2,Daudi-P100siRNA-3,	GSM591372,GSM591373,GSM591374,	Daudi-Luciferase-1,Daudi-Luciferase-2,Daudi-Luciferase-3,	SND1	22 : 1,313 : 399 : 18,015	0.76	0.49_1.17	0.205	0.24068	0.540881	11 : 1,324 : 475 : 17,939	0.31	0.17_0.57	6.39e-05	0.00015	0.00356597
GSE24020_2.xlsx	GSE24020	NF-kB suppresses genomic instability in non-Hodgkin lymphomas	GSM591369,GSM591370,GSM591371,	Daudi-P105siRNA-1,Daudi-P105siRNA-2,Daudi-P105siRNA-3,	GSM591372,GSM591373,GSM591374,	Daudi-Luciferase-1,Daudi-Luciferase-2,Daudi-Luciferase-3,	NFKB (p105	35 : 1,300 : 524 : 17,890	0.92	0.65_1.30	0.634	0.66899	0.805114	28 : 1,307 : 443 : 17,971	0.87	0.59_1.28	0.476	0.51735	0.744781
GSE24020_3.xlsx	GSE24020	NF-kB suppresses genomic instability in non-Hodgkin lymphomas	GSM591357,GSM591358,GSM591359,	Oci-Ly3-P100siRNA-1,Oci-Ly3-P100siRNA-2,Oci-Ly3-P100siRNA-3,	GSM591363,GSM591364,GSM591365,	Oci-Ly3-Luciferase-1,Oci-Ly3-Luciferase-2,Oci-Ly3-Luciferase-3,	NFKB (p100)	52 : 1,283 : 508 : 17,906	1.43	1.07_1.91	0.0157	0.01635	0.120997	18 : 1,317 : 482 : 17,932	0.51	0.32_0.82	0.00436	0.00533	0.0564216
GSE24020_4.xlsx	GSE24020	NF-kB suppresses genomic instability in non-Hodgkin lymphomas	GSM591360,GSM591361,GSM591362,	Oci-Ly3-P105siRNA-1,Oci-Ly3-P105siRNA-2,Oci-Ly3-P105siRNA-3,	GSM591363,GSM591364,GSM591365,	Oci-Ly3-Luciferase-1,Oci-Ly3-Luciferase-2,Oci-Ly3-Luciferase-3,	NFKB (p105	76 : 1,259 : 1,339 : 17,075	0.77	0.61_0.98	0.0308	0.03118	0.184152	72 : 1,263 : 1,251 : 17,163	0.78	0.61_1.00	0.0481	0.05388	0.252533
GSE24182-GPL570_1.xlsx	GSE24182	Large intergenic non-coding RNAs as novel modulators of reprogramming	GSM590426,GSM590427,	lincRNA-ST8SIA3 siRNA4 - gene expression, replicate 1,lincRNA-ST8SIA3 siRNA4 - gene expression, replicate 2,	GSM590423,GSM590424,GSM590425,	ctrl siRNA1 - gene expression, replicate 1,ctrl siRNA1 - gene expression, replicate 2,ctrl siRNA1 - gene expression, replicate 3,	lincRNA-ST8SIA3 targeting siRNA4	26 : 1,314 : 174 : 18,840	2.14	1.41_3.25	0.000236	0.00066	0.012191	23 : 1,317 : 224 : 18,790	1.46	0.95_2.26	0.0819	0.09072	0.344996
GSE24182-GPL570_2.xlsx	GSE24182	Large intergenic non-coding RNAs as novel modulators of reprogramming	GSM590428,GSM590429,	lincRNA-ST8SIA3 siRNA1 - gene expression, replicate 1,lincRNA-ST8SIA3 siRNA1 - gene expression, replicate 2,	GSM590423,GSM590424,GSM590425,	ctrl siRNA1 - gene expression, replicate 1,ctrl siRNA1 - gene expression, replicate 2,ctrl siRNA1 - gene expression, replicate 3,	lincRNA-ST8SIA3 targeting siRNA1	21 : 1,317 : 219 : 18,790	1.37	0.87_2.15	0.172	0.18904	0.477616	38 : 1,300 : 317 : 18,692	1.72	1.23_2.42	0.00155	0.0022	0.0285278
GSE24345.xlsx	GSE24345	UC San Diego_Friedmann_Kang_Human fibroblast knockdown	GSM600045,GSM600047,GSM600049,	Knockdown 1,Knockdown 2,Knockdown 3,	GSM600044,GSM600046,GSM600048,	Control 1,Control 2,Control 3,	HPRT1	96 : 1,195 : 1,021 : 23,128	1.82	1.46_2.26	4.22e-08	< 0.00001	0.000351712	77 : 1,214 : 1,181 : 22,968	1.23	0.97_1.56	0.0829	0.0869	0.335276
GSE24522_1.xlsx	GSE24522	Expression data of lentivirus sponge MicroRNA16 (miR16) downregulated RPMI 8226 and MMS1 multiple myeloma (MM) cell lines compared with control lentivirus sponge	GSM604741,GSM604742,GSM604743,	MMS1 cell line, miR16 KO, rep1,MMS1 cell line, miR16 KO, rep2,MMS1 cell line, miR16 KO, rep3,	GSM604738,GSM604739,GSM604740,	MMS1 cell line, control, rep1,MMS1 cell line, control, rep2,MMS1 cell line, control, rep3,	miR-16	59 : 1,281 : 883 : 18,151	0.95	0.72_1.24	0.691	0.7355	0.821378	40 : 1,300 : 580 : 18,454	0.98	0.71_1.36	0.898	0.93373	0.829296
GSE24522_2.xlsx	GSE24522	Expression data of lentivirus sponge MicroRNA16 (miR16) downregulated RPMI 8226 and MMS1 multiple myeloma (MM) cell lines compared with control lentivirus sponge	GSM604747,GSM604748,GSM604749,	RPMI cell line, miR16 KO, rep1,RPMI cell line, miR16 KO, rep2,RPMI cell line, miR16 KO, rep3,	GSM604744,GSM604745,GSM604746,	RPMI cell line, control, rep1,RPMI cell line, control, rep2,RPMI cell line, control, rep3,	miR16	48 : 1,292 : 775 : 18,259	0.88	0.65_1.18	0.379	0.3905	0.656568	27 : 1,313 : 223 : 18,811	1.73	1.16_2.60	0.00672	0.00814	0.0758157
GSE24592_1.xlsx	GSE24592	Genomic Collaboration of Estrogen Receptor-?? and ERK2 in Regulating Gene and Proliferation Programs	GSM606116,GSM606117,GSM606118,	siERK2E24h_2662,siERK2E24h_2648,siERK2E24h_2652,	GSM606110,GSM606111,GSM606112,	siCtrlE24h_2655,siCtrlE24h_2661,siCtrlE24h_2656,	MAPK1	22 : 632 : 311 : 9,154	1.02	0.66_1.59	0.914	1	0.829296	16 : 638 : 245 : 9,220	0.94	0.57_1.57	0.825	0.90061	0.829296
GSE24592_2.xlsx	GSE24592	Genomic Collaboration of Estrogen Receptor-?? and ERK2 in Regulating Gene and Proliferation Programs	GSM606133,GSM606134,	siERK1Veh24h_3499,siERK1Veh24h_3492,	GSM606125,GSM606126,	siCtrlVeh24h_3490,siCtrlVeh24h_3501,	MAPK3	6 : 733 : 48 : 10,010	1.71	0.73_4.00	0.213	0.26999	0.566209	1 : 738 : 50 : 10,008	0.27	0.04_1.97	0.166	0.26174	0.563388
GSE24592_3.xlsx	GSE24592	Genomic Collaboration of Estrogen Receptor-?? and ERK2 in Regulating Gene and Proliferation Programs	GSM606135,GSM606136,	siERK1E224h_3491,siERK1E224h_3498,	GSM606127,GSM606128,	siCtrlE224h_3497,siCtrlE224h_3494,	MAPK3	2 : 676 : 53 : 9,413	0.53	0.13_2.16	0.364	0.43614	0.687611	0 : 678 : 67 : 9,399	0	#NUM!_#NUM!	0.028	0.04328	0.222791
GSE24592_4.xlsx	GSE24592	Genomic Collaboration of Estrogen Receptor-?? and ERK2 in Regulating Gene and Proliferation Programs	GSM606119,GSM606120,GSM606121,	siERK1Veh4h_2658,siERK1Veh4h_2665,siERK1Veh4h_2653,	GSM606107,GSM606108,GSM606109,	siCtrlVeh4h_2649,siCtrlVeh4h_2663,siCtrlVeh4h_2657,	MAPK3	21 : 616 : 269 : 9,055	1.15	0.73_1.80	0.55	0.62875	0.798695	22 : 615 : 302 : 9,022	1.07	0.69_1.66	0.768	0.81812	0.829296
GSE24592_5.xlsx	GSE24592	Genomic Collaboration of Estrogen Receptor-?? and ERK2 in Regulating Gene and Proliferation Programs	GSM606113,GSM606114,GSM606115,	siERK2Veh4h_2650,siERK2Veh4h_2660,siERK2Veh4h_2654,	GSM606107,GSM606108,GSM606109,	siCtrlVeh4h_2649,siCtrlVeh4h_2663,siCtrlVeh4h_2657,	MAPK1	33 : 610 : 436 : 8,990	1.12	0.78_1.60	0.555	0.55993	0.759937	31 : 612 : 418 : 9,008	1.09	0.75_1.59	0.646	0.69343	0.814057
GSE24592_6.xlsx	GSE24592	Genomic Collaboration of Estrogen Receptor-?? and ERK2 in Regulating Gene and Proliferation Programs	GSM606131,GSM606132,	siERK2E224h_3493,siERK2E224h_3496,	GSM606127,GSM606128,	siCtrlE224h_3497,siCtrlE224h_3494,	MAPK1	0 : 684 : 82 : 9,382	0	#NUM!_#NUM!	0.0145	0.01173	0.0941685	5 : 679 : 78 : 9,386	0.89	0.36_2.20	0.794	0.83295	0.829296
GSE24592_7.xlsx	GSE24592	Genomic Collaboration of Estrogen Receptor-?? and ERK2 in Regulating Gene and Proliferation Programs	GSM606129,GSM606130,	siERK2Veh24h_3495,siERK2Veh24h_3500,	GSM606125,GSM606126,	siCtrlVeh24h_3490,siCtrlVeh24h_3501,	MAPK1	7 : 748 : 77 : 10,209	1.24	0.57_2.70	0.586	0.66117	0.805114	1 : 754 : 81 : 10,205	0.17	0.02_1.20	0.043	0.04436	0.225737
GSE24592_8.xlsx	GSE24592	Genomic Collaboration of Estrogen Receptor-?? and ERK2 in Regulating Gene and Proliferation Programs	GSM606122,GSM606123,GSM606124,	siERK1E24h_2659,siERK1E24h_2664,siERK1E24h_2651,	GSM606110,GSM606111,GSM606112,	siCtrlE24h_2655,siCtrlE24h_2661,siCtrlE24h_2656,	MAPK3	32 : 587 : 328 : 8,992	1.49	1.03_2.17	0.0333	0.03572	0.199694	21 : 598 : 308 : 9,012	1.03	0.66_1.61	0.906	0.9067	0.829296
GSE24746_1.xlsx	GSE24746	Effects of MMSET on gene expression in multiple myeloma	GSM609441,GSM609442,GSM609443,	5'shRNA_noDOX_rep01,5'shRNA_noDOX_rep02,5'shRNA_noDOX_rep03,	GSM609447,GSM609448,GSM609449,	Knockout_DSRed_rep01,Knockout_DSRed_rep02,Knockout_DSRed_rep03,	WHSC1	41 : 1,250 : 721 : 23,426	1.07	0.77_1.47	0.696	0.7392	0.821378	30 : 1,261 : 549 : 23,598	1.02	0.71_1.48	0.906	0.9243	0.829296
GSE24746_2.xlsx	GSE24746	Effects of MMSET on gene expression in multiple myeloma	GSM609444,GSM609445,GSM609446,	5'shRNA_+DOX_rep01,5'shRNA_+DOX_rep02,5'shRNA_+DOX_rep03,	GSM609447,GSM609448,GSM609449,	Knockout_DSRed_rep01,Knockout_DSRed_rep02,Knockout_DSRed_rep03,	WHSC1	53 : 1,238 : 971 : 23,176	1.02	0.77_1.36	0.881	0.88481	0.829296	62 : 1,229 : 995 : 23,152	1.17	0.90_1.53	0.232	0.25238	0.553947
GSE24896.xlsx	GSE24896	Global expression analysis of BAP1 knockdown in transfected 92.1 cells	GSM612253,GSM612254,GSM612255,	92.1 - siBAP1 - replicate1,92.1 - siBAP1 - replicate2,92.1 - siBAP1 - replicate3,	GSM612250,GSM612251,GSM612252,	92.1 - control #1 - replicate1,92.1 - control #1 - replicate2,92.1 - control #1 - replicate3,	BAP1	25 : 1,364 : 363 : 29,577	1.49	0.99_2.25	0.053	0.06132	0.273243	16 : 1,373 : 329 : 29,611	1.05	0.63_1.74	0.853	0.89494	0.829296
GSE25238.xlsx	GSE25238	Gene expression profile associated with p53R2 in human cancer cells	GSM621126,GSM621127,	p53r2 siRNA 1,p53r2 siRNA 2,	GSM621124,GSM621125,	Control siRNA 1,Control siRNA 2,	TP53	14 : 1,323 : 249 : 18,870	0.8	0.47_1.38	0.423	0.45381	0.700087	17 : 1,320 : 259 : 18,860	0.94	0.57_1.54	0.799	0.80985	0.829296
GSE25315_1.xlsx	GSE25315	FoxA1 is a critical determinant of Estrogen Receptor function and endocrine response (part II)	GSM622774,GSM622778,GSM622782,	si FoxA1 and vehicle replicate 1,si FoxA1 and vehicle replicate 2,si FoxA1 and vehicle replicate 3,	GSM622773,GSM622777,GSM622781,	si Control and vehicle replicate 1,si Control and vehicle replicate 2,si Control and vehicle replicate 3,	FOXA1	34 : 1,355 : 810 : 29,135	0.9	0.64_1.28	0.563	0.61185	0.789206	45 : 1,344 : 794 : 29,151	1.23	0.91_1.67	0.184	0.19989	0.4887
GSE25315_2.xlsx	GSE25315	FoxA1 is a critical determinant of Estrogen Receptor function and endocrine response (part II)	GSM622776,GSM622780,GSM622784,	si FoxA1 and estrogen replicate 1,si FoxA1 and estrogen replicate 2,si FoxA1 and estrogen replicate 3,	GSM622775,GSM622779,GSM622783,	si Control and estrogen replicate 1,si Control and estrogen replicate 2,si Control and estrogen replicate 3,	FOXA1	36 : 1,353 : 785 : 29,160	0.99	0.70_1.39	0.946	1	0.829296	62 : 1,327 : 803 : 29,142	1.7	1.30_2.21	7.41e-05	0.00015	0.00356597
GSE25316-GPL10558_1.xlsx	GSE25316	FoxA1 is a critical determinant of Estrogen Receptor function and endocrine response	GSM622774,GSM622778,GSM622782,	si FoxA1 and vehicle replicate 1,si FoxA1 and vehicle replicate 2,si FoxA1 and vehicle replicate 3,	GSM622773,GSM622777,GSM622781,	si Control and vehicle replicate 1,si Control and vehicle replicate 2,si Control and vehicle replicate 3,	FOXA1	34 : 1,355 : 810 : 29,135	0.9	0.64_1.28	0.563	0.61185	0.789206	45 : 1,344 : 794 : 29,151	1.23	0.91_1.67	0.184	0.19989	0.4887
GSE25316-GPL10558_2.xlsx	GSE25316	FoxA1 is a critical determinant of Estrogen Receptor function and endocrine response	GSM622776,GSM622780,GSM622784,	si FoxA1 and estrogen replicate 1,si FoxA1 and estrogen replicate 2,si FoxA1 and estrogen replicate 3,	GSM622775,GSM622779,GSM622783,	si Control and estrogen replicate 1,si Control and estrogen replicate 2,si Control and estrogen replicate 3,	FOXA1	36 : 1,353 : 785 : 29,160	0.99	0.70_1.39	0.946	1	0.829296	62 : 1,327 : 803 : 29,142	1.7	1.30_2.21	7.41e-05	0.00015	0.00356597
GSE25458_1.xlsx	GSE25458	Gene expression in endometrial cancer cells treated with metastin-10 (kp10)	GSM624847,GSM624848,GSM624849,	GPR54-suppressed Ishikawa, biological rep1,GPR54-suppressed Ishikawa, biological rep2,GPR54-suppressed Ishikawa, biological rep3,	GSM624844,GSM624845,GSM624846,	Ishikawa non-treated, biological rep1,Ishikawa non-treated, biological rep2,Ishikawa non-treated, biological rep3,	KISS1R	18 : 1,322 : 180 : 18,854	1.43	0.88_2.32	0.152	0.19201	0.482031	15 : 1,325 : 225 : 18,809	0.95	0.56_1.60	0.837	0.89621	0.829296
GSE25458_2.xlsx	GSE25458	Gene expression in endometrial cancer cells treated with metastin-10 (kp10)	GSM624850,GSM624851,GSM624852,	GPR54-suppressed Ishikawa treated with metastin-10, biological rep1,GPR54-suppressed Ishikawa treated with metastin-10, biological rep2,GPR54-suppressed Ishikawa treated with metastin-10, biological rep3,	GSM624841,GSM624842,GSM624843,	Ishikawa treated with metastin-10, biological rep1,Ishikawa treated with metastin-10, biological rep2,Ishikawa treated with metastin-10, biological rep3,	KISS1R	14 : 1,326 : 203 : 18,831	0.98	0.57_1.69	0.94	1	0.829296	28 : 1,312 : 440 : 18,594	0.9	0.61_1.33	0.6	0.63879	0.798695
GSE25621.xlsx	GSE25621	The genes regulated by SOX11 in mantle cell lymphoma	GSM629569,GSM629572,GSM629575,GSM629578,	Granta 519CellLine_treated with sox11 siRNA_rep1,Granta 519CellLine_treated with sox11 siRNA_rep2,Granta 519CellLine_treated with sox11 siRNA_rep3,Granta 519CellLine_treated with sox11 siRNA_rep4,	GSM629568,GSM629571,GSM629574,GSM629577,	Granta 519CellLine_treated with control siRNA_rep1,Granta 519CellLine_treated with control siRNA_rep2,Granta 519CellLine_treated with control siRNA_rep3,Granta 519CellLine_treated with control siRNA_rep4,	SOX11	4 : 1,333 : 102 : 19,017	0.56	0.21_1.52	0.249	0.3247	0.610415	4 : 1,333 : 27 : 19,092	2.12	0.74_6.07	0.151	0.26123	0.563388
GSE25725.xlsx	GSE25725	gene expression data from cep701 treated HEL cells and shPRMT5 knocking down HEL cells	GSM631754,GSM631770,	FP_sh86_111709,FP_sh86_120909,	GSM631753,GSM631769,	FP_LKO_scramble_111709,FP_LKO_scramble_120909,	PRMT5	16 : 1,324 : 180 : 18,854	1.27	0.76_2.12	0.368	0.38368	0.651632	11 : 1,329 : 216 : 18,818	0.72	0.39_1.32	0.29	0.34864	0.626176
GSE25867.xlsx	GSE25867	Expression data from DU145 cells treated with STAT3 siRNA	GSM635127,GSM635128,	DU145 STAT3 siRNA-1,DU145 STAT3 siRNA-2,	GSM635125,GSM635126,	DU145 control (non-specific siRNA) 1,DU145 control (non-specific siRNA) 2,	STAT3	10 : 690 : 99 : 9,889	1.45	0.75_2.79	0.266	0.32513	0.610415	3 : 697 : 105 : 9,883	0.41	0.13_1.28	0.111	0.11764	0.380609
GSE25944-GPL571.xlsx	GSE25944	Role of STAT3 in DU145 prostate cancer cell line	GSM635127,GSM635128,	DU145 STAT3 siRNA-1,DU145 STAT3 siRNA-2,	GSM635125,GSM635126,	DU145 control (non-specific siRNA) 1,DU145 control (non-specific siRNA) 2,	STAT3	10 : 690 : 99 : 9,889	1.45	0.75_2.79	0.266	0.32513	0.610415	3 : 697 : 105 : 9,883	0.41	0.13_1.28	0.111	0.11764	0.380609
GSE25987.xlsx	GSE25987	Gene expression profiling of Hodgkin lymphoma cell line KMH2: Comparison of CIITA-BX648577 knockdown cultures with non-silencing controls	GSM637968,GSM637969,	KM-H2 cells, CIITA-BX648577 knockdown, replicate 1,KM-H2 cells, CIITA-BX648577 knockdown, replicate 2,	GSM637966,GSM637967,	KM-H2 cells, Non-silencing control, replicate 1,KM-H2 cells, Non-silencing control, replicate 2,	CIITA-BX648577	13 : 1,327 : 188 : 18,824	0.98	0.56_1.73	0.947	1	0.829296	14 : 1,326 : 225 : 18,787	0.88	0.51_1.52	0.649	0.69451	0.814057
GSE25990-GPL570.xlsx	GSE25990	Hodgkin lymphoma	GSM637968,GSM637969,	KM-H2 cells, CIITA-BX648577 knockdown, replicate 1,KM-H2 cells, CIITA-BX648577 knockdown, replicate 2,	GSM637966,GSM637967,	KM-H2 cells, Non-silencing control, replicate 1,KM-H2 cells, Non-silencing control, replicate 2,	CIITA-BX648577	13 : 1,327 : 188 : 18,824	0.98	0.56_1.73	0.947	1	0.829296	14 : 1,326 : 225 : 18,787	0.88	0.51_1.52	0.649	0.69451	0.814057
GSE26079_1.xlsx	GSE26079	Genome-wide analysis gene expression in SUM-149 cells expressing AREG shRNA	GSM640333,GSM640337,GSM640341,	SUM-149sh4_rep1,SUM-149sh4_rep2,SUM-149sh4_rep3,	GSM640332,GSM640336,GSM640340,	SUM-149_rep1,SUM-149_rep2,SUM-149_rep3,	AREG	55 : 1,335 : 546 : 23,223	1.75	1.32_2.32	8.19e-05	0.00014	0.00345625	30 : 1,360 : 581 : 23,188	0.88	0.61_1.28	0.501	0.5334	0.744781
GSE26079_2.xlsx	GSE26079	Genome-wide analysis gene expression in SUM-149 cells expressing AREG shRNA	GSM640334,GSM640338,GSM640342,	SUM-149shPld_rep1,SUM-149shPld_rep2,SUM-149shPld_rep3,	GSM640332,GSM640336,GSM640340,	SUM-149_rep1,SUM-149_rep2,SUM-149_rep3,	AREG	55 : 1,335 : 662 : 23,107	1.44	1.09_1.90	0.0107	0.01241	0.0991807	34 : 1,356 : 630 : 23,139	0.92	0.65_1.31	0.644	0.66766	0.805114
GSE26134.xlsx	GSE26134	Expression data from MTDH knockdown in the Hec50co endometrial cancer cell line	GSM641795,GSM641796,GSM641797,	MTDH knockdown, biological replicate 1,MTDH knockdown, biological replicate 2,MTDH knockdown, biological replicate 3,	GSM641798,GSM641799,GSM641800,	MTDH control, biological replicate 1,MTDH control, biological replicate 2,MTDH control, biological replicate 3,	MTDH	24 : 1,313 : 256 : 18,863	1.35	0.88_2.05	0.165	0.17797	0.465867	15 : 1,322 : 171 : 18,948	1.26	0.74_2.14	0.397	0.45536	0.700367
GSE26241_1.xlsx	GSE26241	Expression data from TGFbeta-treated control or aPKC silenced A549 cells	GSM644071,GSM644077,GSM644083,	siPKCiz (+TGFbeta, 24 hours) biological replicate 1,siPKCiz (+TGFbeta, 24 hours) biological replicate 2,siPKCiz (+TGFbeta, 24 hours) biological replicate 3,	GSM644070,GSM644076,GSM644082,	siControl, (+TGFbeta, 24 hours), biological replicate 1,siControl, (+TGFbeta, 24 hours), biological replicate 2,siControl, (+TGFbeta, 24 hours), biological replicate 3,	PRKCI	10 : 1,327 : 164 : 18,955	0.87	0.46_1.65	0.672	0.76248	0.829296	6 : 1,331 : 176 : 18,943	0.49	0.21_1.10	0.0757	0.09469	0.348841
GSE26241_2.xlsx	GSE26241	Expression data from TGFbeta-treated control or aPKC silenced A549 cells	GSM644069,GSM644075,GSM644081,	siPKCiz (+TGFbeta, 8 hours), biological replicate 1,siPKCiz (+TGFbeta, 8 hours), biological replicate 2,siPKCiz (+TGFbeta, 8 hours), biological replicate 3,	GSM644068,GSM644074,GSM644080,	siControl, (+TGFbeta, 8 hours), biological replicate 1,siControl, (+TGFbeta, 8 hours), biological replicate 2,siControl, (+TGFbeta, 8 hours), biological replicate 3,	PRKCI	16 : 1,321 : 217 : 18,902	1.06	0.63_1.76	0.837	0.89388	0.829296	7 : 1,330 : 246 : 18,873	0.4	0.19_0.86	0.0147	0.01418	0.109815
GSE26241_3.xlsx	GSE26241	Expression data from TGFbeta-treated control or aPKC silenced A549 cells	GSM644067,GSM644073,GSM644079,	siPKCiz (-TGFbeta) biological replicate 1,siPKCiz (-TGFbeta) biological replicate 2,siPKCiz (-TGFbeta) biological replicate 3,	GSM644066,GSM644072,GSM644078,	siControl, (-TGFbeta) biological replicate 1,siControl, (-TGFbeta) biological replicate 2,siControl, (-TGFbeta) biological replicate 3,	PRKCI	10 : 1,327 : 209 : 18,910	0.68	0.36_1.29	0.236	0.27246	0.566209	30 : 1,307 : 336 : 18,783	1.28	0.88_1.87	0.195	0.20067	0.4887
GSE26298_1.xlsx	GSE26298	Under conditions of hormonal adjuvant treatment the estrogen receptor apoprotein supports breast cancer cell cycling through the retinoic acid receptor ??1 apoprotein	GSM645716,GSM645717,	MCF-7 +ER siRNA + vehicle rep1 (MD37),MCF-7 +ER siRNA + vehicle rep2 (MD38),	GSM645710,GSM645711,GSM645718,GSM645719,	MCF-7 +scrambled siRNA + vehicle rep1 (MD31),MCF-7 +scrambled siRNA + vehicle rep2 (MD32),MCF-7 +scrambled siRNA + vehicle rep1 (MD39),MCF-7 +scrambled siRNA + vehicle rep2 (MD40),	ESR1	41 : 1,299 : 452 : 18,582	1.3	0.94_1.80	0.115	0.11768	0.380609	38 : 1,302 : 462 : 18,572	1.17	0.84_1.64	0.35	0.36107	0.640544
GSE26298_2.xlsx	GSE26298	Under conditions of hormonal adjuvant treatment the estrogen receptor apoprotein supports breast cancer cell cycling through the retinoic acid receptor ??1 apoprotein	GSM645720,GSM645721,	MCF-7 + RARalpha siRNA + vehicle rep1 (MD41),MCF-7 + RARalpha siRNA + vehicle rep1 (MD42),	GSM645710,GSM645711,GSM645718,GSM645719,	MCF-7 +scrambled siRNA + vehicle rep1 (MD31),MCF-7 +scrambled siRNA + vehicle rep2 (MD32),MCF-7 +scrambled siRNA + vehicle rep1 (MD39),MCF-7 +scrambled siRNA + vehicle rep2 (MD40),	RARA	18 : 1,322 : 327 : 18,707	0.78	0.48_1.26	0.304	0.3254	0.610415	46 : 1,294 : 385 : 18,649	1.72	1.26_2.35	0.000526	0.00084	0.0146714
GSE26309_1.xlsx	GSE26309	A Transcriptomic Analysis of NET1 (a RhoA GEF Exchange Factor) in AGS Gastric Cancer Cells	GSM646073,GSM646074,	GB 9 65A NO LPA,GB 10 65B NO LPA,	GSM646075,GSM646076,	GB 11 NTA NO LPA,GB 12 NTB NO LPA,	NET1	12 : 907 : 133 : 12,006	1.19	0.66_2.16	0.558	0.62523	0.798695	13 : 906 : 141 : 11,998	1.22	0.69_2.16	0.493	0.52264	0.744781
GSE26309_2.xlsx	GSE26309	A Transcriptomic Analysis of NET1 (a RhoA GEF Exchange Factor) in AGS Gastric Cancer Cells	GSM646065,GSM646066,	GB 1 63A +LPA,GB 2 63B +LPA,	GSM646069,GSM646070,	GB 5 NTA +LPA,GB 6 NTB +LPA,	NET1	19 : 900 : 149 : 11,990	1.7	1.05_2.75	0.0294	0.03468	0.196074	12 : 907 : 169 : 11,970	0.94	0.52_1.69	0.829	0.88636	0.829296
GSE26309_3.xlsx	GSE26309	A Transcriptomic Analysis of NET1 (a RhoA GEF Exchange Factor) in AGS Gastric Cancer Cells	GSM646071,GSM646072,	GB 7 63A NO LPA,GB 8 63B NO LPA,	GSM646075,GSM646076,	GB 11 NTA NO LPA,GB 12 NTB NO LPA,	NET1	14 : 905 : 139 : 12,000	1.34	0.77_2.32	0.304	0.33778	0.615262	7 : 912 : 108 : 12,031	0.86	0.40_1.84	0.689	0.72512	0.821378
GSE26309_4.xlsx	GSE26309	A Transcriptomic Analysis of NET1 (a RhoA GEF Exchange Factor) in AGS Gastric Cancer Cells	GSM646067,GSM646068,	GB 3 65A +LPA,GB 4 65B +LPA,	GSM646069,GSM646070,	GB 5 NTA +LPA,GB 6 NTB +LPA,	NET1	14 : 905 : 107 : 12,032	1.74	0.99_3.05	0.0502	0.06999	0.296445	11 : 908 : 120 : 12,019	1.21	0.65_2.26	0.541	0.60358	0.785996
GSE26458_1.xlsx	GSE26458	Effects of IKAP/hELP1 deficiency on gene expression in differentiating neuroblastoma cells, implications for Familial dysautonomia	GSM649480,GSM649481,	B778_PLKO_DF1,B779_PLKO_DF2,	GSM649482,GSM649483,	B780_V71_DF1,B781_V71_DF2,	IKBKAP	14 : 1,323 : 148 : 18,971	1.36	0.78_2.35	0.276	0.33662	0.615262	13 : 1,324 : 190 : 18,929	0.98	0.56_1.72	0.939	1	0.829296
GSE26458_2.xlsx	GSE26458	Effects of IKAP/hELP1 deficiency on gene expression in differentiating neuroblastoma cells, implications for Familial dysautonomia	GSM649476,GSM649477,	B774_PLKO_NDF2,B775_PLKO_NDF3,	GSM649478,GSM649479,	B776_V71_NDF2,B777_V71_NDF3,	IKBKAP	10 : 1,327 : 138 : 18,981	1.04	0.54_1.97	0.913	1	0.829296	22 : 1,315 : 143 : 18,976	2.22	1.41_3.49	0.00039	0.00093	0.0156064
GSE26462.xlsx	GSE26462	Expression data from WASF3 knockdown stable MDA-MB-231 cells and control cells	GSM650467,GSM650468,GSM650469,	231-knockdown-rep 1,231-knockdown-rep 2,231-knockdown-rep 3,	GSM650470,GSM650471,GSM650472,	231-control-rep 1,231-control-rep 2,231-control-rep 3,	WASF3	25 : 1,315 : 344 : 18,690	1.03	0.69_1.56	0.877	0.91481	0.829296	39 : 1,301 : 313 : 18,721	1.79	1.28_2.51	0.000587	0.00111	0.017812
GSE26529.xlsx	GSE26529	Bidirectional manipulation of SF-1 (NR5A1) in NCI-H295R cells	GSM652267,GSM652268,GSM652269,GSM652270,GSM652271,	SF-1 knockdown with shRNA, biol replicate 1,SF-1 knockdown with shRNA, biol replicate 2,SF-1 knockdown with shRNA, biol replicate 3,SF-1 knockdown with shRNA, biol replicate 4,SF-1 knockdown with shRNA, biol replicate 5,	GSM652272,GSM652273,GSM652274,GSM652275,	control mismatch shRNA, biol replicate 1,control mismatch shRNA, biol replicate 2,control mismatch shRNA, biol replicate 3,control mismatch shRNA, biol replicate 4,	SF1	20 : 1,317 : 183 : 18,936	1.57	0.99_2.50	0.0547	0.06205	0.2749	26 : 1,311 : 190 : 18,929	1.98	1.31_2.99	0.00101	0.00201	0.0274504
GSE26888.xlsx	GSE26888	Expression data from HeLa cells transiently transfected with control siRNA or SON siRNA	GSM662185,GSM662187,GSM662189,	SON siRNA rep1,SON siRNA rep2,SON siRNA rep3,	GSM662184,GSM662186,GSM662188,	control siRNA rep1,control siRNA rep2,control siRNA rep3,	SON	7 : 912 : 289 : 11,850	0.31	0.15_0.67	0.00148	0.00217	0.0285278	12 : 907 : 150 : 11,989	1.06	0.59_1.91	0.853	0.87738	0.829296
GSE27275.xlsx	GSE27275	Effect of PITX2 knockdown on transcriptome of primary human trabecular meshwork cell cultures	GSM674336,GSM674337,GSM674338,GSM674339,	siRNA 1 PITX2-TM1,siRNA 2 PITX2-TM1,siRNA 1 PITX2-TM2,siRNA 2 PITX2-TM2,	GSM674340,GSM674341,GSM674342,GSM674343,	Control 1-TM1,Control 2-TM1,Control 1-TM2,Control 2-TM2,	PITX2	21 : 1,132 : 142 : 16,017	2.09	1.32_3.32	0.00137	0.00271	0.0336132	11 : 1,142 : 182 : 15,977	0.85	0.46_1.56	0.59	0.66573	0.805114
GSE27473.xlsx	GSE27473	Expression data from MCF7 cell line after silencing of Estrogen receptor	GSM678805,GSM678806,GSM678807,	MCF7 silenced Estrogen receptor, biological rep1,MCF7 silenced Estrogen receptor, biological rep2,MCF7 silenced Estrogen receptor, biological rep3,	GSM678802,GSM678803,GSM678804,	MCF7, biological rep1,MCF7, biological rep2,MCF7, biological rep3,	ESR1	292 : 1,048 : 3,957 : 15,077	1.06	0.93_1.21	0.383	0.38601	0.652439	314 : 1,026 : 3,355 : 15,679	1.43	1.25_1.63	8.97e-08	< 0.00001	0.000351712
GSE27682_1.xlsx	GSE27682	Reprogramming Transcriptional Responses through Functionally-Distinct Classes of Enhancers in Prostate Cancer Cells [gene expression]	GSM685663,GSM685664,GSM685665,	LNCaP-RNA-dht-siFoxA1 rep1 [gene expr],LNCaP-RNA-dht-siFoxA1 rep2 [gene expr],LNCaP-RNA-dht-siFoxA1 rep3 [gene expr],	GSM685657,GSM685658,GSM685659,	LNCaP-RNA-dht-siCTRL rep1 [gene expr],LNCaP-RNA-dht-siCTRL rep2 [gene expr],LNCaP-RNA-dht-siCTRL rep3 [gene expr],	FOXA1	71 : 1,261 : 868 : 22,348	1.45	1.13_1.86	0.00323	0.00366	0.0429089	57 : 1,275 : 917 : 22,299	1.09	0.83_1.43	0.549	0.56366	0.760541
GSE27682_2.xlsx	GSE27682	Reprogramming Transcriptional Responses through Functionally-Distinct Classes of Enhancers in Prostate Cancer Cells [gene expression]	GSM685660,GSM685661,GSM685662,	LNCaP-RNA-vehicle-siFoxA1 rep1 [gene expr],LNCaP-RNA-vehicle-siFoxA1 rep2 [gene expr],LNCaP-RNA-vehicle-siFoxA1 rep3 [gene expr],	GSM685654,GSM685655,GSM685656,	LNCaP-RNA-vehicle-siCTRL rep1 [gene expr],LNCaP-RNA-vehicle-siCTRL rep2 [gene expr],LNCaP-RNA-vehicle-siCTRL rep3 [gene expr],	FOXA1	37 : 1,295 : 555 : 22,661	1.17	0.83_1.63	0.37	0.40585	0.668208	38 : 1,294 : 543 : 22,673	1.23	0.88_1.71	0.23	0.26527	0.565576
GSE27824-GPL6102_1.xlsx	GSE27824	Reprogramming Transcriptional Responses through Functionally-Distinct Classes of Enhancers in Prostate Cancer Cells	GSM685660,GSM685661,GSM685662,	LNCaP-RNA-vehicle-siFoxA1 rep1 [gene expr],LNCaP-RNA-vehicle-siFoxA1 rep2 [gene expr],LNCaP-RNA-vehicle-siFoxA1 rep3 [gene expr],	GSM685654,GSM685655,GSM685656,	LNCaP-RNA-vehicle-siCTRL rep1 [gene expr],LNCaP-RNA-vehicle-siCTRL rep2 [gene expr],LNCaP-RNA-vehicle-siCTRL rep3 [gene expr],	FOXA1	37 : 1,295 : 555 : 22,661	1.17	0.83_1.63	0.37	0.40585	0.668208	38 : 1,294 : 543 : 22,673	1.23	0.88_1.71	0.23	0.26527	0.565576
GSE27824-GPL6102_2.xlsx	GSE27824	Reprogramming Transcriptional Responses through Functionally-Distinct Classes of Enhancers in Prostate Cancer Cells	GSM685663,GSM685664,GSM685665,	LNCaP-RNA-dht-siFoxA1 rep1 [gene expr],LNCaP-RNA-dht-siFoxA1 rep2 [gene expr],LNCaP-RNA-dht-siFoxA1 rep3 [gene expr],	GSM685657,GSM685658,GSM685659,	LNCaP-RNA-dht-siCTRL rep1 [gene expr],LNCaP-RNA-dht-siCTRL rep2 [gene expr],LNCaP-RNA-dht-siCTRL rep3 [gene expr],	FOXA1	71 : 1,261 : 868 : 22,348	1.45	1.13_1.86	0.00323	0.00366	0.0429089	57 : 1,275 : 917 : 22,299	1.09	0.83_1.43	0.549	0.56366	0.760541
GSE27828.xlsx	GSE27828	Expression data from metadherin (MTDH) knockdown in the Ishikawa H endometrial cancer cell line	GSM687008,GSM687009,GSM687010,	MTDH knockdown, biological replicate 1,MTDH knockdown, biological replicate 2,MTDH knockdown, biological replicate 3,	GSM687005,GSM687006,GSM687007,	MTDH control, biological replicate 1,MTDH control, biological replicate 2,MTDH control, biological replicate 3,	MTDH	18 : 1,159 : 250 : 14,760	0.92	0.57_1.48	0.724	0.8117	0.829296	26 : 1,151 : 176 : 14,834	1.9	1.26_2.89	0.00204	0.00342	0.0412247
GSE27897_1.xlsx	GSE27897	Attenuation of EIF4E Translation Initiation Adversely Affects Multiple Myeloma Cells	GSM688874,GSM688880,GSM688886,	CAG 82N1, rep1,CAG 82N1, rep2,CAG 82N1, rep3,	GSM688872,GSM688878,GSM688884,	CAG N1, rep1,CAG N1, rep2,CAG N1, rep3,	CD82	2 : 1,335 : 42 : 19,077	0.68	0.16_2.81	0.593	0.76636	0.829296	0 : 1,337 : 35 : 19,084	0	#NUM!_#NUM!	0.117	0.16759	0.454042
GSE27897_2.xlsx	GSE27897	Attenuation of EIF4E Translation Initiation Adversely Affects Multiple Myeloma Cells	GSM688870,GSM688876,GSM688882,	8226 81N1, rep1,8226 81N1, rep2,8226 81N1, rep3,	GSM688869,GSM688875,GSM688881,	8226 N1, rep1,8226 N1, rep2,8226 N1, rep3,	CD81	4 : 1,333 : 76 : 19,043	0.75	0.27_2.06	0.578	0.66129	0.805114	6 : 1,331 : 89 : 19,030	0.96	0.42_2.21	0.931	1	0.829296
GSE27897_3.xlsx	GSE27897	Attenuation of EIF4E Translation Initiation Adversely Affects Multiple Myeloma Cells	GSM688873,GSM688879,GSM688885,	CAG 81N1, rep1,CAG 81N1, rep2,CAG 81N1, rep3,	GSM688872,GSM688878,GSM688884,	CAG N1, rep1,CAG N1, rep2,CAG N1, rep3,	CD81	2 : 1,335 : 43 : 19,076	0.66	0.16_2.75	0.57	0.77034	0.829296	1 : 1,336 : 36 : 19,083	0.4	0.05_2.90	0.345	0.51551	0.744781
GSE27897_4.xlsx	GSE27897	Attenuation of EIF4E Translation Initiation Adversely Affects Multiple Myeloma Cells	GSM688871,GSM688877,GSM688883,	8226 82N1, rep1,8226 82N1, rep2,8226 82N1, rep3,	GSM688869,GSM688875,GSM688881,	8226 N1, rep1,8226 N1, rep2,8226 N1, rep3,	CD82	4 : 1,333 : 73 : 19,046	0.78	0.29_2.15	0.633	0.66686	0.805114	0 : 1,337 : 46 : 19,073	0	#NUM!_#NUM!	0.0726	0.07418	0.305302
GSE27914_1.xlsx	GSE27914	Expression data from LNCap cell line treated with COP1 (RFWD2), ETV1, and JUN siRNAs	GSM689410,GSM689411,GSM689421,GSM689424,GSM689430,GSM689437,	BIO586229,BIO586232,BIO586230,BIO586231,BIO586228,BIO586233,	GSM689415,GSM689418,GSM689426,GSM689428,GSM689432,GSM689433,GSM689434,GSM689435,	BIO586219,BIO588359,BIO586218,BIO588356,BIO588358,BIO586220,BIO586221,BIO588357,	COP1 + ETV1 cotransfected	78 : 1,262 : 1,109 : 17,925	1	0.79_1.27	0.993	1	0.829296	111 : 1,229 : 1,259 : 17,775	1.28	1.04_1.56	0.0184	0.02052	0.141418
GSE27914_2.xlsx	GSE27914	Expression data from LNCap cell line treated with COP1 (RFWD2), ETV1, and JUN siRNAs	GSM689412,GSM689413,GSM689417,GSM689431,GSM689438,	BIO588363,BIO588370,BIO588371,BIO588364,BIO588365,	GSM689415,GSM689418,GSM689426,GSM689428,GSM689432,GSM689433,GSM689434,GSM689435,	BIO586219,BIO588359,BIO586218,BIO588356,BIO588358,BIO586220,BIO586221,BIO588357,	RFWD2 + ETV1 + JUN cotransfected	77 : 1,263 : 1,046 : 17,988	1.05	0.83_1.33	0.697	0.71041	0.821378	124 : 1,216 : 1,083 : 17,951	1.69	1.39_2.05	9.23e-08	< 0.00001	0.000351712
GSE27914_3.xlsx	GSE27914	Expression data from LNCap cell line treated with COP1 (RFWD2), ETV1, and JUN siRNAs	GSM689414,GSM689422,GSM689425,GSM689427,GSM689439,GSM689440,	BIO588360,BIO588361,BIO588367,BIO588366,BIO588368,BIO588362,	GSM689415,GSM689418,GSM689426,GSM689428,GSM689432,GSM689433,GSM689434,GSM689435,	BIO586219,BIO588359,BIO586218,BIO588356,BIO588358,BIO586220,BIO586221,BIO588357,	RFWD2 + JUN cotransfected	96 : 1,244 : 1,801 : 17,233	0.74	0.60_0.91	0.00514	0.00571	0.0582782	105 : 1,235 : 1,084 : 17,950	1.41	1.14_1.73	0.00123	0.00173	0.0245402
GSE27914_4.xlsx	GSE27914	Expression data from LNCap cell line treated with COP1 (RFWD2), ETV1, and JUN siRNAs	GSM689416,GSM689419,GSM689420,GSM689423,GSM689429,GSM689436,	BIO586227,BIO586222,BIO586225,BIO586226,BIO586223,BIO586224,	GSM689415,GSM689418,GSM689426,GSM689428,GSM689432,GSM689433,GSM689434,GSM689435,	BIO586219,BIO588359,BIO586218,BIO588356,BIO588358,BIO586220,BIO586221,BIO588357,	COP1	61 : 1,279 : 725 : 18,309	1.2	0.92_1.57	0.172	0.18617	0.473295	58 : 1,282 : 595 : 18,439	1.4	1.06_1.85	0.0157	0.01648	0.121386
GSE28008-GPL10558_1.xlsx	GSE28008	The pioneer factor PBX1 guides a distinct ERa signaling in breast cancer	GSM692737,GSM692741,	siPBX1 treated with DMSO rep1,siPBX1 treated with DMSO rep2,	GSM692735,GSM692739,	siControl treated with DMSO rep1,siControl treated with DMSO rep2,	PBX1	8 : 1,381 : 219 : 29,726	0.79	0.39_1.60	0.504	0.53252	0.744781	11 : 1,378 : 223 : 29,722	1.06	0.58_1.95	0.842	0.87199	0.829296
GSE28008-GPL10558_2.xlsx	GSE28008	The pioneer factor PBX1 guides a distinct ERa signaling in breast cancer	GSM692738,GSM692742,	siPBX1 treated with E2 rep1,siPBX1 treated with E2 rep2,	GSM692736,GSM692740,	siControl treated with E2 rep1,siControl treated with E2 rep2,	PBX1	12 : 1,377 : 202 : 29,743	1.28	0.71_2.30	0.402	0.40179	0.665894	5 : 1,384 : 214 : 29,731	0.5	0.21_1.22	0.121	0.1381	0.405859
GSE28053-GPL570_1.xlsx	GSE28053	Role of BACH1 in HEK 293T cells	GSM693930,GSM693931,GSM693932,	HEK293T_BACH1-siRNA1_24h_rep1,HEK293T_BACH1-siRNA1_24h_rep2,HEK293T_BACH1-siRNA1_24h_rep3,	GSM693936,GSM693937,GSM693938,GSM693939,	HEK293T_mock-transfection_24h_rep1,HEK293T_mock-transfection_24h_rep2,HEK293T_mock-transfection_24h_rep3,HEK293T_mock-transfection_24h_rep4,	BACH1	206 : 1,134 : 2,893 : 16,141	1.01	0.87_1.18	0.864	0.87567	0.829296	154 : 1,186 : 2,067 : 16,967	1.07	0.90_1.27	0.472	0.49681	0.735044
GSE28053-GPL570_2.xlsx	GSE28053	Role of BACH1 in HEK 293T cells	GSM693927,GSM693928,GSM693929,	HEK293T_BACH1-esiRNA_24h_rep1,HEK293T_BACH1-esiRNA_24h_rep2,HEK293T_BACH1-esiRNA_24h_rep3,	GSM693936,GSM693937,GSM693938,GSM693939,	HEK293T_mock-transfection_24h_rep1,HEK293T_mock-transfection_24h_rep2,HEK293T_mock-transfection_24h_rep3,HEK293T_mock-transfection_24h_rep4,	BACH1	276 : 1,064 : 4,503 : 14,531	0.84	0.73_0.96	0.0106	0.01085	0.0908628	295 : 1,045 : 3,319 : 15,715	1.34	1.17_1.53	2.23e-05	3e-05	0.000916964
GSE28053-GPL570_3.xlsx	GSE28053	Role of BACH1 in HEK 293T cells	GSM693933,GSM693934,GSM693935,	HEK293T_BACH1-siRNA2_24h_rep1,HEK293T_BACH1-siRNA2_24h_rep2,HEK293T_BACH1-siRNA2_24h_rep3,	GSM693936,GSM693937,GSM693938,GSM693939,	HEK293T_mock-transfection_24h_rep1,HEK293T_mock-transfection_24h_rep2,HEK293T_mock-transfection_24h_rep3,HEK293T_mock-transfection_24h_rep4,	BACH1	58 : 1,282 : 619 : 18,415	1.35	1.02_1.77	0.0336	0.04072	0.214134	77 : 1,263 : 1,089 : 17,945	1	0.79_1.27	0.97	1	0.829296
GSE28053-GPL570_4.xlsx	GSE28053	Role of BACH1 in HEK 293T cells	GSM693940,GSM693941,GSM693942,	HEK293T_BACH1-esiRNA_72h_rep1,HEK293T_BACH1-esiRNA_72h_rep2,HEK293T_BACH1-esiRNA_72h_rep3,	GSM693949,GSM693950,GSM693951,	HEK293T_mock-transfection_72h_rep1,HEK293T_mock-transfection_72h_rep2,HEK293T_mock-transfection_72h_rep3,	BACH1	96 : 1,244 : 1,305 : 17,729	1.05	0.85_1.30	0.667	0.69599	0.814856	112 : 1,228 : 1,467 : 17,567	1.09	0.89_1.33	0.389	0.39659	0.662312
GSE28053-GPL570_5.xlsx	GSE28053	Role of BACH1 in HEK 293T cells	GSM693943,GSM693944,GSM693945,	HEK293T_BACH1-siRNA1_72h_rep1,HEK293T_BACH1-siRNA1_72h_rep2,HEK293T_BACH1-siRNA1_72h_rep3,	GSM693949,GSM693950,GSM693951,	HEK293T_mock-transfection_72h_rep1,HEK293T_mock-transfection_72h_rep2,HEK293T_mock-transfection_72h_rep3,	BACH1	136 : 1,204 : 2,190 : 16,844	0.87	0.72_1.04	0.131	0.14204	0.413831	293 : 1,047 : 3,215 : 15,819	1.38	1.20_1.58	3.13e-06	< 0.00001	0.000351712
GSE28053-GPL570_6.xlsx	GSE28053	Role of BACH1 in HEK 293T cells	GSM693946,GSM693947,GSM693948,	HEK293T_BACH1-siRNA2_72h_rep1,HEK293T_BACH1-siRNA2_72h_rep2,HEK293T_BACH1-siRNA2_72h_rep3,	GSM693949,GSM693950,GSM693951,	HEK293T_mock-transfection_72h_rep1,HEK293T_mock-transfection_72h_rep2,HEK293T_mock-transfection_72h_rep3,	BACH1	51 : 1,289 : 516 : 18,518	1.42	1.06_1.90	0.0185	0.02069	0.141655	49 : 1,291 : 530 : 18,504	1.33	0.98_1.79	0.0633	0.07317	0.304527
GSE28059_1.xlsx	GSE28059	Expression in Huh7 cells 72 hours after treatment with scramble, SPTLC123, or DEGS siRNA	GSM694034,GSM694035,GSM694036,	Huh7 DEGS1 siRNA, biological rep1,Huh7 DEGS1 siRNA, biological rep2,Huh7 DEGS1 siRNA, biological rep3,	GSM694037,GSM694038,GSM694039,	Huh7 scramble siRNA, biological rep1,Huh7 scramble siRNA, biological rep2,Huh7 scramble siRNA, biological rep3,	DEGS1	34 : 1,306 : 388 : 18,646	1.25	0.88_1.78	0.215	0.2318	0.530419	33 : 1,307 : 385 : 18,649	1.22	0.85_1.75	0.272	0.27549	0.566209
GSE28059_2.xlsx	GSE28059	Expression in Huh7 cells 72 hours after treatment with scramble, SPTLC123, or DEGS siRNA	GSM694040,GSM694041,GSM694042,	Huh7 SPTLC123 siRNA, biological rep1,Huh7 SPTLC123 siRNA, biological rep2,Huh7 SPTLC123 siRNA, biological rep3,	GSM694037,GSM694038,GSM694039,	Huh7 scramble siRNA, biological rep1,Huh7 scramble siRNA, biological rep2,Huh7 scramble siRNA, biological rep3,	SPTLC1 cotranfected with 2 and 3	35 : 1,305 : 502 : 18,532	0.99	0.70_1.40	0.955	1	0.829296	40 : 1,300 : 608 : 18,426	0.93	0.67_1.29	0.673	0.68758	0.813395
GSE28135_1.xlsx	GSE28135	PRMT1 interacts with leukemia fusion protein AML1-ETO for activation of transcription and transformation	GSM697055,GSM697056,GSM697057,	WT_siPRMT1_rep1,WT_siPRMT1_rep2,WT_siPRMT1_rep3,	GSM697052,GSM697053,GSM697054,	WT_(-)siRNA_rep1,WT_(-)siRNA_rep2,WT_(-)siRNA_rep3,	PRMT1	8 : 1,381 : 222 : 29,722	0.78	0.38_1.57	0.48	0.52702	0.744781	19 : 1,370 : 280 : 29,664	1.47	0.92_2.35	0.105	0.11668	0.380609
GSE28135_2.xlsx	GSE28135	PRMT1 interacts with leukemia fusion protein AML1-ETO for activation of transcription and transformation	GSM697061,GSM697062,GSM697063,	AE9a_siPRMT1_rep1,AE9a_siPRMT1_rep2,AE9a_siPRMT1_rep3,	GSM697058,GSM697059,GSM697060,	AE9a_(-)siRNA_rep1,AE9a_(-)siRNA_rep2,AE9a_(-)siRNA_rep3,	PRMT1	55 : 1,334 : 971 : 28,974	1.23	0.93_1.62	0.142	0.14191	0.413831	21 : 1,368 : 721 : 29,224	0.62	0.40_0.96	0.0318	0.03696	0.20452
GSE28339_1.xlsx	GSE28339	Gene expression data following Cyclin T2 and Cyclin T1 depletion by shRNA in HeLa cells	GSM700770,GSM700773,	Cyclin T1 shRNA-biological replicate 1,Cyclin T1 shRNA-biological replicate 2,	GSM700769,GSM700772,	MM control shRNA- biological replicate 1,MM control shRNA- biological replicate 2,	CCNT1	13 : 1,327 : 188 : 18,844	0.98	0.56_1.73	0.95	1	0.829296	14 : 1,326 : 232 : 18,800	0.86	0.50_1.47	0.572	0.60857	0.788109
GSE28339_2.xlsx	GSE28339	Gene expression data following Cyclin T2 and Cyclin T1 depletion by shRNA in HeLa cells	GSM700771,GSM700774,	Cyclin T2 shRNA-biological replicate 1,Cyclin T2 shRNA-biological replicate 2,	GSM700769,GSM700772,	MM control shRNA- biological replicate 1,MM control shRNA- biological replicate 2,	CCNT2	16 : 1,323 : 170 : 18,861	1.34	0.80_2.25	0.262	0.29046	0.57823	13 : 1,326 : 187 : 18,844	0.99	0.56_1.74	0.966	1	0.829296
GSE28448_1.xlsx	GSE28448	Antagonistic regulation of EMT by TIF1?? and Smad4 in mammary epithelial cells	GSM703138,GSM703143,	SiTIF- rep1,SiTIF- rep2,	GSM703137,GSM703142,	ctrl- rep1,ctrl- rep2,	TRIM33	10 : 1,330 : 220 : 18,814	0.64	0.34_1.21	0.17	0.18244	0.470579	17 : 1,323 : 127 : 18,907	1.91	1.15_3.18	0.0111	0.01463	0.111233
GSE28448_2.xlsx	GSE28448	Antagonistic regulation of EMT by TIF1?? and Smad4 in mammary epithelial cells	GSM703140,GSM703146,	SiTIF+ rep1,SiTIF+ rep2,	GSM703139,GSM703145,	ctrl+ rep1,ctrl+ rep2,	TRIM33	15 : 1,325 : 219 : 18,815	0.97	0.57_1.65	0.918	1	0.829296	9 : 1,331 : 107 : 18,927	1.2	0.60_2.37	0.607	0.70673	0.821378
GSE28448_3.xlsx	GSE28448	Antagonistic regulation of EMT by TIF1?? and Smad4 in mammary epithelial cells	GSM703141,GSM703147,	SiS4+ rep1,SiS4+ rep2,	GSM703139,GSM703145,	ctrl+ rep1,ctrl+ rep2,	SMAD4	28 : 1,312 : 239 : 18,795	1.68	1.13_2.49	0.00947	0.01287	0.102224	9 : 1,331 : 167 : 18,867	0.76	0.39_1.50	0.432	0.45202	0.698681
GSE28558_1.xlsx	GSE28558	Gene expression analysis in A549 cells	GSM707161,GSM707162,	Snai1, rep 1,Snai1, rep 2,	GSM707163,GSM707164,	C, rep 1,C, rep 2,	SNAI1	10 : 1,378 : 148 : 23,589	1.16	0.61_2.20	0.657	0.72682	0.821378	11 : 1,377 : 155 : 23,582	1.22	0.66_2.25	0.533	0.6088	0.788109
GSE28558_2.xlsx	GSE28558	Gene expression analysis in A549 cells	GSM707165,GSM707166,	ncRNA-a7, rep 1,ncRNA-a7, rep 2,	GSM707163,GSM707164,	C, rep 1,C, rep 2,	ncRNA-a7	8 : 1,380 : 216 : 23,521	0.63	0.31_1.28	0.199	0.23959	0.540053	27 : 1,361 : 271 : 23,466	1.72	1.15_2.56	0.00719	0.00887	0.0804725
GSE28656_1.xlsx	GSE28656	Genes regulated by Nkx2-3 in human intestinal microvascular endothelial cells	GSM709983,GSM709984,	21B siRNA-Nkx2-3--rep1,21B siRNA-Nkx2-3--rep2,	GSM709981,GSM709982,	21B vector--rep1,21B vector--rep2,	NKX2-3	23 : 1,366 : 372 : 29,573	1.34	0.88_2.05	0.177	0.21624	0.508789	17 : 1,372 : 407 : 29,538	0.9	0.55_1.47	0.67	0.72267	0.821378
GSE28656_2.xlsx	GSE28656	Genes regulated by Nkx2-3 in human intestinal microvascular endothelial cells	GSM709987,GSM709988,	432 siRNA-Nkx2-3--rep1,432 siRNA-Nkx2-3--rep2,	GSM709985,GSM709986,	432 vector--rep1,432 vector--rep2,	NKX2-3	17 : 1,372 : 270 : 29,675	1.36	0.83_2.23	0.218	0.24514	0.545093	15 : 1,374 : 285 : 29,660	1.14	0.67_1.91	0.632	0.67322	0.805185
GSE28715_1.xlsx	GSE28715	Identification of Med26 target genes in Human HEK 293T cells	GSM711413,GSM711414,GSM711415,	HEK293Tcells_si74_rep1,HEK293Tcells_si74_rep2,HEK293Tcells_si74_rep3,	GSM711410,GSM711411,GSM711412,	HEK293Tcells_wt_rep1,HEK293Tcells_wt_rep2,HEK293Tcells_wt_rep3,	MED26	51 : 1,289 : 800 : 18,234	0.9	0.68_1.20	0.483	0.52587	0.744781	67 : 1,273 : 805 : 18,229	1.19	0.92_1.54	0.178	0.18475	0.472155
GSE28715_2.xlsx	GSE28715	Identification of Med26 target genes in Human HEK 293T cells	GSM711416,GSM711417,GSM711418,	HEK293Tcells_si75_rep1,HEK293Tcells_si75_rep2,HEK293Tcells_si75_rep3,	GSM711410,GSM711411,GSM711412,	HEK293Tcells_wt_rep1,HEK293Tcells_wt_rep2,HEK293Tcells_wt_rep3,	MED26	53 : 1,287 : 921 : 18,113	0.81	0.61_1.07	0.143	0.14532	0.416429	103 : 1,237 : 961 : 18,073	1.57	1.27_1.93	2.73e-05	2e-05	0.000658333
GSE28715_3.xlsx	GSE28715	Identification of Med26 target genes in Human HEK 293T cells	GSM711419,GSM711420,GSM711421,	HEK293Tcells_si76_rep1,HEK293Tcells_si76_rep2,HEK293Tcells_si76_rep3,	GSM711410,GSM711411,GSM711412,	HEK293Tcells_wt_rep1,HEK293Tcells_wt_rep2,HEK293Tcells_wt_rep3,	MED26	38 : 1,302 : 726 : 18,308	0.74	0.53_1.02	0.0684	0.07448	0.305402	90 : 1,250 : 1,006 : 18,028	1.29	1.03_1.61	0.0248	0.02783	0.171992
GSE28786_1.xlsx	GSE28786	siRNA off-target effects can be reduced at concentrations that match their individual potency	GSM712721,GSM712722,GSM712723,	STAT3-1676 at 1nM biological replicate 1,STAT3-1676 at 1nM biological replicate 2,STAT3-1676 at 1nM biological replicate 3,	GSM712724,GSM712725,GSM712726,	STAT3-1676 at 0nM biological replicate 1,STAT3-1676 at 0nM biological replicate 2,STAT3-1676 at 0nM biological replicate 3,	STAT3	3 : 1,306 : 73 : 16,343	0.51	0.16_1.63	0.251	0.28444	0.572347	12 : 1,297 : 93 : 16,323	1.62	0.89_2.97	0.112	0.12947	0.395708
GSE28786_10.xlsx	GSE28786	siRNA off-target effects can be reduced at concentrations that match their individual potency	GSM712757,GSM712758,GSM712759,	HK2-3581M at 1nM biological replicate 1,HK2-3581M at 1nM biological replicate 2,HK2-3581M at 1nM biological replicate 3,	GSM712760,GSM712761,GSM712762,	HK2-3581M at 0nM biological replicate 1,HK2-3581M at 0nM biological replicate 2,HK2-3581M at 0nM biological replicate 3,	HK2	12 : 1,297 : 189 : 16,227	0.79	0.44_1.43	0.44	0.49756	0.735044	9 : 1,300 : 109 : 16,307	1.04	0.52_2.05	0.92	1	0.829296
GSE28786_11.xlsx	GSE28786	siRNA off-target effects can be reduced at concentrations that match their individual potency	GSM712754,GSM712755,GSM712756,	HK2-3581M at 10nM biological replicate 1,HK2-3581M at 10nM biological replicate 2,HK2-3581M at 10nM biological replicate 3,	GSM712760,GSM712761,GSM712762,	HK2-3581M at 0nM biological replicate 1,HK2-3581M at 0nM biological replicate 2,HK2-3581M at 0nM biological replicate 3,	HK2	11 : 1,298 : 157 : 16,259	0.88	0.47_1.62	0.677	0.76848	0.829296	27 : 1,282 : 164 : 16,252	2.09	1.38_3.15	0.000335	0.00086	0.0148191
GSE28786_12.xlsx	GSE28786	siRNA off-target effects can be reduced at concentrations that match their individual potency	GSM712751,GSM712752,GSM712753,	HK2-3581M at 25nM biological replicate 1,HK2-3581M at 25nM biological replicate 2,HK2-3581M at 25nM biological replicate 3,	GSM712760,GSM712761,GSM712762,	HK2-3581M at 0nM biological replicate 1,HK2-3581M at 0nM biological replicate 2,HK2-3581M at 0nM biological replicate 3,	HK2	81 : 1,228 : 621 : 15,795	1.68	1.32_2.13	1.76e-05	3e-05	0.000916964	53 : 1,256 : 772 : 15,644	0.86	0.64_1.14	0.28	0.30739	0.594885
GSE28786_13.xlsx	GSE28786	siRNA off-target effects can be reduced at concentrations that match their individual potency	GSM712765,GSM712766,	HK2-4031 at 1nM biological replicate 1,HK2-4031 at 1nM biological replicate 2,	GSM712767,GSM712768,	HK2-4031 at 0nM biological replicate 1,HK2-4031 at 0nM biological replicate 2,	HK2	5 : 1,304 : 95 : 16,321	0.66	0.27_1.62	0.36	0.44702	0.697249	10 : 1,299 : 55 : 16,361	2.29	1.16_4.50	0.0135	0.01952	0.13642
GSE28786_14.xlsx	GSE28786	siRNA off-target effects can be reduced at concentrations that match their individual potency	GSM712763,GSM712764,	HK2-4031 at 10nM biological replicate 1,HK2-4031 at 10nM biological replicate 2,	GSM712767,GSM712768,	HK2-4031 at 0nM biological replicate 1,HK2-4031 at 0nM biological replicate 2,	HK2	10 : 1,299 : 147 : 16,269	0.85	0.45_1.62	0.625	0.65483	0.805114	8 : 1,301 : 132 : 16,284	0.76	0.37_1.55	0.448	0.52074	0.744781
GSE28786_2.xlsx	GSE28786	siRNA off-target effects can be reduced at concentrations that match their individual potency	GSM712718,GSM712719,GSM712720,	STAT3-1676 at 10nM biological replicate 1,STAT3-1676 at 10nM biological replicate 2,STAT3-1676 at 10nM biological replicate 3,	GSM712724,GSM712725,GSM712726,	STAT3-1676 at 0nM biological replicate 1,STAT3-1676 at 0nM biological replicate 2,STAT3-1676 at 0nM biological replicate 3,	STAT3	14 : 1,295 : 210 : 16,206	0.83	0.48_1.44	0.513	0.52738	0.744781	16 : 1,293 : 286 : 16,130	0.7	0.42_1.16	0.162	0.18277	0.470794
GSE28786_3.xlsx	GSE28786	siRNA off-target effects can be reduced at concentrations that match their individual potency	GSM712715,GSM712716,GSM712717,	STAT3-1676 at 25nM biological replicate 1,STAT3-1676 at 25nM biological replicate 2,STAT3-1676 at 25nM biological replicate 3,	GSM712724,GSM712725,GSM712726,	STAT3-1676 at 0nM biological replicate 1,STAT3-1676 at 0nM biological replicate 2,STAT3-1676 at 0nM biological replicate 3,	STAT3	8 : 1,301 : 66 : 16,350	1.52	0.73_3.18	0.259	0.25942	0.562591	7 : 1,302 : 209 : 16,207	0.42	0.20_0.89	0.0191	0.02537	0.161024
GSE28786_4.xlsx	GSE28786	siRNA off-target effects can be reduced at concentrations that match their individual potency	GSM712733,GSM712734,GSM712735,	HK2-3581 at 1nM biological replciate 1,HK2-3581 at 1nM biological replciate 2,HK2-3581 at 1nM biological replciate 3,	GSM712736,GSM712737,GSM712738,	HK2-3581 at 0nM biological replciate 1,HK2-3581 at 0nM biological replciate 2,HK2-3581 at 0nM biological replciate 3,	HK2	6 : 1,303 : 36 : 16,380	2.1	0.88_4.98	0.0869	0.12749	0.394284	4 : 1,305 : 59 : 16,357	0.85	0.31_2.34	0.753	0.81853	0.829296
GSE28786_5.xlsx	GSE28786	siRNA off-target effects can be reduced at concentrations that match their individual potency	GSM712730,GSM712731,GSM712732,	HK2-3581 at 10nM biological replicate 1,HK2-3581 at 10nM biological replicate 2,HK2-3581 at 10nM biological replicate 3,	GSM712736,GSM712737,GSM712738,	HK2-3581 at 0nM biological replciate 1,HK2-3581 at 0nM biological replciate 2,HK2-3581 at 0nM biological replciate 3,	HK2	14 : 1,295 : 107 : 16,309	1.65	0.94_2.88	0.0773	0.08149	0.322421	3 : 1,306 : 107 : 16,309	0.35	0.11_1.10	0.061	0.06599	0.285759
GSE28786_6.xlsx	GSE28786	siRNA off-target effects can be reduced at concentrations that match their individual potency	GSM712727,GSM712728,GSM712729,	HK2-3581 at 25nM biological replicate 1,HK2-3581 at 25nM biological replicate 2,HK2-3581 at 25nM biological replicate 3,	GSM712736,GSM712737,GSM712738,	HK2-3581 at 0nM biological replciate 1,HK2-3581 at 0nM biological replciate 2,HK2-3581 at 0nM biological replciate 3,	HK2	82 : 1,227 : 698 : 15,718	1.5	1.19_1.91	0.000635	0.00095	0.0158385	22 : 1,287 : 528 : 15,888	0.51	0.33_0.79	0.00204	0.00197	0.027048
GSE28786_7.xlsx	GSE28786	siRNA off-target effects can be reduced at concentrations that match their individual potency	GSM712745,GSM712746,GSM712747,	STAT3-1676M at 1nM biological replicate 1,STAT3-1676M at 1nM biological replicate 2,STAT3-1676M at 1nM biological replicate 3,	GSM712748,GSM712749,GSM712750,	STAT3-1676M at 0nM biological replicate 1,STAT3-1676M at 0nM biological replicate 2,STAT3-1676M at 0nM biological replicate 3,	STAT3	16 : 1,293 : 111 : 16,305	1.82	1.07_3.08	0.0242	0.02812	0.173014	12 : 1,297 : 108 : 16,308	1.4	0.77_2.54	0.272	0.28929	0.57823
GSE28786_8.xlsx	GSE28786	siRNA off-target effects can be reduced at concentrations that match their individual potency	GSM712742,GSM712743,GSM712744,	STAT3-1676M at 10nM biological replicate 1,STAT3-1676M at 10nM biological replicate 2,STAT3-1676M at 10nM biological replicate 3,	GSM712748,GSM712749,GSM712750,	STAT3-1676M at 0nM biological replicate 1,STAT3-1676M at 0nM biological replicate 2,STAT3-1676M at 0nM biological replicate 3,	STAT3	29 : 1,280 : 452 : 15,964	0.8	0.55_1.17	0.249	0.25037	0.552388	55 : 1,254 : 583 : 15,833	1.19	0.90_1.58	0.224	0.24505	0.545093
GSE28786_9.xlsx	GSE28786	siRNA off-target effects can be reduced at concentrations that match their individual potency	GSM712739,GSM712740,GSM712741,	STAT3-1676M at 25nM biological replicate 1,STAT3-1676M at 25nM biological replicate 2,STAT3-1676M at 25nM biological replicate 3,	GSM712748,GSM712749,GSM712750,	STAT3-1676M at 0nM biological replicate 1,STAT3-1676M at 0nM biological replicate 2,STAT3-1676M at 0nM biological replicate 3,	STAT3	74 : 1,235 : 1,021 : 15,395	0.9	0.71_1.15	0.413	0.43814	0.688228	86 : 1,223 : 1,059 : 15,357	1.02	0.81_1.28	0.866	0.90846	0.829296
GSE28813.xlsx	GSE28813	Transcriptomic and proteomic profiling of KEAP1 disrupted and sulforaphane treated human breast epithelial cells	GSM713529,GSM713530,GSM713531,GSM713532,	MCF10A_Keap1 siNA_rep1,MCF10A_Keap1 siNA_rep2,MCF10A_Keap1 siNA_rep3,MCF10A_Keap1 siNA_rep4,	GSM713525,GSM713526,GSM713527,GSM713528,	MCF10A_NTC siRNA_rep1,MCF10A_NTC siRNA_rep2,MCF10A_NTC siRNA_rep3,MCF10A_NTC siRNA_rep4,	KEAP1	46 : 1,289 : 676 : 17,738	0.94	0.69_1.27	0.672	0.70666	0.821378	102 : 1,233 : 1,471 : 16,943	0.95	0.77_1.17	0.65	0.67743	0.808464
GSE29084.xlsx	GSE29084	Expression Data from HNF4a RNAi Knockdown in HepG2 cells	GSM720617,GSM720619,	HepG2 cells, HNF4a RNAi treated, rep1,HepG2 cells, HNF4a RNAi treated, rep2,	GSM720616,GSM720618,	HepG2 cells, control, rep1,HepG2 cells, control, rep2,	HNF4A	25 : 1,315 : 303 : 18,719	1.17	0.78_1.77	0.443	0.49657	0.735044	26 : 1,314 : 276 : 18,746	1.34	0.90_2.02	0.152	0.15962	0.442196
GSE29750_1.xlsx	GSE29750	Expression data from targeting of NOS2 in glioma stem cells	GSM737526,GSM737532,	T3359 iNOS shRNA1 replicate1,T3359 iNOS shRNA1 replicate2,	GSM737524,GSM737530,	T3359 non-targeting control replicate1,T3359 non-targeting control replicate2,	NOS2	19 : 1,272 : 353 : 23,796	1.01	0.63_1.60	0.977	1	0.829296	24 : 1,267 : 367 : 23,782	1.23	0.81_1.86	0.334	0.35444	0.631616
GSE29750_2.xlsx	GSE29750	Expression data from targeting of NOS2 in glioma stem cells	GSM737528,GSM737534,	T3359 iNOS shRNA2 replicate1,T3359 iNOS shRNA2 replicate2,	GSM737524,GSM737530,	T3359 non-targeting control replicate1,T3359 non-targeting control replicate2,	NOS2	13 : 1,278 : 253 : 23,896	0.96	0.55_1.68	0.889	1	0.829296	15 : 1,276 : 243 : 23,906	1.16	0.68_1.95	0.587	0.66738	0.805114
GSE29750_3.xlsx	GSE29750	Expression data from targeting of NOS2 in glioma stem cells	GSM737527,GSM737533,	T3691 iNOS shRNA1 replicate1,T3691 iNOS shRNA1 replicate2,	GSM737525,GSM737531,	T3691 non-targeting control replicate1,T3691 non-targeting control replicate2,	NOS2	13 : 1,278 : 232 : 23,917	1.05	0.60_1.84	0.868	0.88428	0.829296	16 : 1,275 : 197 : 23,952	1.53	0.91_2.55	0.104	0.11364	0.379139
GSE29750_4.xlsx	GSE29750	Expression data from targeting of NOS2 in glioma stem cells	GSM737529,GSM737535,	T3691 iNOS shRNA2 replicate1,T3691 iNOS shRNA2 replicate2,	GSM737525,GSM737531,	T3691 non-targeting control replicate1,T3691 non-targeting control replicate2,	NOS2	13 : 1,278 : 186 : 23,962	1.31	0.74_2.31	0.347	0.4191	0.675658	13 : 1,278 : 185 : 23,963	1.32	0.75_2.32	0.337	0.41278	0.672402
GSE29778-GPL5188.xlsx	GSE29778	HuR (ELAVL1) RIP-chip and knockdown exon array	GSM738179,GSM738180,GSM738181,	HuR siRNA knockdown, biological replicate 1,HuR siRNA knockdown, biological replicate 2,HuR siRNA knockdown, biological replicate 3,	GSM738182,GSM738183,GSM738184,	Mock siRNA knockdown, biological replicate 1,Mock siRNA knockdown, biological replicate 2,Mock siRNA knockdown, biological replicate 3,	ELAVL1	190 : 1,141 : 1,889 : 18,881	1.66	1.42_1.95	3.48e-10	< 0.00001	0.000351712	99 : 1,232 : 1,653 : 19,117	0.93	0.75_1.15	0.496	0.49628	0.734841
GSE29780-GPL5188.xlsx	GSE29780	Integrative regulatory mapping indicates that the RNA-binding protein HuR (ELAVL1) couples pre-mRNA processing and mRNA stability	GSM738179,GSM738180,GSM738181,	HuR siRNA knockdown, biological replicate 1,HuR siRNA knockdown, biological replicate 2,HuR siRNA knockdown, biological replicate 3,	GSM738182,GSM738183,GSM738184,	Mock siRNA knockdown, biological replicate 1,Mock siRNA knockdown, biological replicate 2,Mock siRNA knockdown, biological replicate 3,	ELAVL1	190 : 1,141 : 1,889 : 18,881	1.66	1.42_1.95	3.48e-10	< 0.00001	0.000351712	99 : 1,232 : 1,653 : 19,117	0.93	0.75_1.15	0.496	0.49628	0.734841
GSE30361.xlsx	GSE30361	The UBC9 E2 SUMO conjugating enzyme binds the PR-Set7 histone methyltransferase to facilitate target gene repression	GSM753482,GSM753483,	pSuperior prSET-7 shRNA, 4 days post-transfection, replicate 1,pSuperior prSET-7 shRNA, 4 days post-transfection, replicate 2,	GSM753480,GSM753481,	pSuperior empty shRNA control, 4 days post transfection, replicate 1,pSuperior empty shRNA control, 4 days post transfection, replicate 2,	SETD7	7 : 1,284 : 164 : 23,984	0.8	0.37_1.70	0.557	0.60731	0.788109	15 : 1,276 : 192 : 23,956	1.47	0.86_2.49	0.153	0.20174	0.490667
GSE30494_1.xlsx	GSE30494	Expression data in cancer cell lines using Affymetrix GeneChip	GSM756418,GSM756419,	A549-siKDM3A-1,A549-siKDM3A-2,	GSM756416,GSM756417,	A549-siFFluc-1,A549-siFFluc-2,	KDM3A	34 : 1,306 : 332 : 18,686	1.47	1.02_2.09	0.035	0.04181	0.21725	18 : 1,322 : 298 : 18,720	0.86	0.53_1.38	0.522	0.56766	0.761535
GSE30494_2.xlsx	GSE30494	Expression data in cancer cell lines using Affymetrix GeneChip	GSM756424,GSM756425,	SW780-siKDM3A-1,SW780-siKDM3A-2,	GSM756422,GSM756423,	SW780-siFFluc-1,SW780-siFFluc-2,	KDM3A	19 : 1,321 : 214 : 18,808	1.26	0.79_2.03	0.33	0.34838	0.625255	12 : 1,328 : 246 : 18,776	0.69	0.39_1.23	0.208	0.25327	0.554247
GSE30622-GPL10558_1.xlsx	GSE30622	Dual Role of FoxA1 in Androgen Receptor Binding to Chromatin, Androgen Signaling and Prostate Cancer [Expression Array]	GSM759653,GSM759654,	Vehicle siFoxA1 rep1_v4,Vehicle siFoxA1 rep2_v4,	GSM759649,GSM759650,	Vehicle parental rep1_v4,Vehicle parental rep2_v4,	FOXA1	13 : 1,374 : 311 : 29,604	0.9	0.52_1.57	0.713	0.78761	0.829296	10 : 1,377 : 219 : 29,696	0.98	0.52_1.86	0.962	1	0.829296
GSE30622-GPL10558_2.xlsx	GSE30622	Dual Role of FoxA1 in Androgen Receptor Binding to Chromatin, Androgen Signaling and Prostate Cancer [Expression Array]	GSM759655,GSM759656,	DEX siFoxA1 rep1_v4,DEX siFoxA1 rep 2_v4,	GSM759651,GSM759652,	DEX parental rep1_v4,DEX parental rep 2_v4,	FOXA1	4 : 1,383 : 236 : 29,689	0.36	0.14_0.98	0.0368	0.03849	0.206796	14 : 1,373 : 229 : 29,696	1.32	0.77_2.27	0.311	0.34143	0.615262
GSE30622-GPL6947_1.xlsx	GSE30622	Dual Role of FoxA1 in Androgen Receptor Binding to Chromatin, Androgen Signaling and Prostate Cancer [Expression Array]	GSM759645,GSM759646,	Vehicle siFoxA1 rep1_v3,Vehicle siFoxA1 rep2_v3,	GSM759641,GSM759642,	Vehicle parental rep1_v3,Vehicle parental rep2_v3,	FOXA1	12 : 1,378 : 146 : 23,604	1.41	0.78_2.54	0.254	0.29141	0.57823	8 : 1,382 : 165 : 23,585	0.83	0.41_1.69	0.601	0.6277	0.798695
GSE30622-GPL6947_2.xlsx	GSE30622	Dual Role of FoxA1 in Androgen Receptor Binding to Chromatin, Androgen Signaling and Prostate Cancer [Expression Array]	GSM759647,GSM759648,	DHT siFoxA1 rep1_v3,DHT siFoxA1 rep 2_v3,	GSM759643,GSM759644,	DHT parental rep1_v3,DHT parental rep 2_v3,	FOXA1	11 : 1,379 : 154 : 23,597	1.22	0.66_2.26	0.521	0.60918	0.788109	12 : 1,378 : 188 : 23,563	1.09	0.61_1.96	0.77	0.87699	0.829296
GSE30624-GPL10558_1.xlsx	GSE30624	Dual Role of FoxA1 in Androgen Receptor Binding to Chromatin, Androgen Signaling and Prostate Cancer	GSM759653,GSM759654,	Vehicle siFoxA1 rep1_v4,Vehicle siFoxA1 rep2_v4,	GSM759649,GSM759650,	Vehicle parental rep1_v4,Vehicle parental rep2_v4,	FOXA1	13 : 1,374 : 311 : 29,604	0.9	0.52_1.57	0.713	0.78761	0.829296	10 : 1,377 : 219 : 29,696	0.98	0.52_1.86	0.962	1	0.829296
GSE30624-GPL10558_2.xlsx	GSE30624	Dual Role of FoxA1 in Androgen Receptor Binding to Chromatin, Androgen Signaling and Prostate Cancer	GSM759655,GSM759656,	DEX siFoxA1 rep1_v4,DEX siFoxA1 rep 2_v4,	GSM759651,GSM759652,	DEX parental rep1_v4,DEX parental rep 2_v4,	FOXA1	4 : 1,383 : 236 : 29,689	0.36	0.14_0.98	0.0368	0.03849	0.206796	14 : 1,373 : 229 : 29,696	1.32	0.77_2.27	0.311	0.34143	0.615262
GSE30624-GPL6947_1.xlsx	GSE30624	Dual Role of FoxA1 in Androgen Receptor Binding to Chromatin, Androgen Signaling and Prostate Cancer	GSM759645,GSM759646,	Vehicle siFoxA1 rep1_v3,Vehicle siFoxA1 rep2_v3,	GSM759641,GSM759642,	Vehicle parental rep1_v3,Vehicle parental rep2_v3,	FOXA1	12 : 1,378 : 146 : 23,604	1.41	0.78_2.54	0.254	0.29141	0.57823	8 : 1,382 : 165 : 23,585	0.83	0.41_1.69	0.601	0.6277	0.798695
GSE30624-GPL6947_2.xlsx	GSE30624	Dual Role of FoxA1 in Androgen Receptor Binding to Chromatin, Androgen Signaling and Prostate Cancer	GSM759647,GSM759648,	DHT siFoxA1 rep1_v3,DHT siFoxA1 rep 2_v3,	GSM759643,GSM759644,	DHT parental rep1_v3,DHT parental rep 2_v3,	FOXA1	11 : 1,379 : 154 : 23,597	1.22	0.66_2.26	0.521	0.60918	0.788109	12 : 1,378 : 188 : 23,563	1.09	0.61_1.96	0.77	0.87699	0.829296
GSE30670.xlsx	GSE30670	Context-Specific Regulation of NF-??B Target Gene Expression by EZH2 in Breast Cancers	GSM760677,GSM760679,GSM760682,	MB231_siEZH2_CTRL_rep1,MB231_siEZH2_CTRL_rep2,MB231_siEZH2_CTRL_rep3,	GSM760676,GSM760678,GSM760680,	MB231_siNC_CTRL_rep1,MB231_siNC_CTRL_rep2,MB231_siNC_CTRL_rep3,	EZH2	65 : 1,249 : 795 : 16,088	1.05	0.81_1.36	0.696	0.73749	0.821378	63 : 1,251 : 973 : 15,910	0.82	0.63_1.07	0.144	0.15425	0.430245
GSE30775.xlsx	GSE30775	Gene expression change after LSD1 siRNA treatment in ER-negative breast cancer cells MDA-MB-231	GSM763580,GSM763581,GSM763582,	231_LSD1 siRNA_rep1,231_LSD1 siRNA_rep2,231_LSD1 siRNA_rep3,	GSM763577,GSM763578,GSM763579,	231_control siRNA_rep1,231_control siRNA_rep2,231_control siRNA_rep3,	KDM1A	58 : 1,282 : 1,283 : 17,751	0.63	0.48_0.82	0.000578	0.0004	0.00834959	139 : 1,201 : 1,241 : 17,793	1.66	1.38_2.00	5.78e-08	< 0.00001	0.000351712
GSE31092.xlsx	GSE31092	Expression analysis of ZBP-89 deficient human primary erythroid progenitors	GSM769891,GSM769892,	shZBP-89, biological rep1,shZBP-89, biological rep2,	GSM769889,GSM769890,	Empty vector, biological rep1,Empty vector, biological rep2,	ZNF148	12 : 906 : 165 : 11,973	0.96	0.53_1.73	0.895	1	0.829296	10 : 908 : 184 : 11,954	0.72	0.38_1.36	0.303	0.32704	0.61238
GSE31093.xlsx	GSE31093	Knockdown and Overexpression of Cbx4 wild type and of a Cbx4 chromodomain mutant in human epidermal stem cells	GSM769905,GSM769906,GSM769907,GSM769908,	Ri4 technical replicate 1,Ri4 technical replicate 2,Ri4 technical replicate 3,Ri4 technical replicate 4,	GSM769909,GSM769910,GSM769911,	RND technical replicate 1,RND technical replicate 2,RND technical replicate 3,	CBX4	124 : 1,211 : 2,028 : 16,386	0.83	0.68_1.00	0.0508	0.05593	0.259067	230 : 1,105 : 2,446 : 15,968	1.36	1.17_1.58	4.77e-05	6e-05	0.00165645
GSE31397.xlsx	GSE31397	Expression profile of miR-101 transfection in MCF-7 cells compared with scramble control	GSM778829,GSM778830,GSM778831,	miR-101 transfection in MCF-7 cell line at 24 hours, rep1,miR-101 transfection in MCF-7 cell line at 24 hours, rep2,miR-101 transfection in MCF-7 cell line at 24 hours, rep3,	GSM778832,GSM778833,GSM778834,	Scramble control in MCF-7 cell line at 24 hours, rep1,Scramble control in MCF-7 cell line at 24 hours, rep2,Scramble control in MCF-7 cell line at 24 hours, rep3,	miR-101	20 : 1,320 : 371 : 18,663	0.76	0.48_1.20	0.239	0.25939	0.562591	29 : 1,311 : 189 : 18,845	2.21	1.49_3.27	5.63e-05	0.00034	0.00727458
GSE31772_1.xlsx	GSE31772	Functional Genomic Analyses Identify Pathways Dysregulated by Progranulin Deficiency Implicating Wnt Signaling	GSM788287,GSM788288,GSM788293,GSM788296,	P1_1,P1_2,P1_3,P1_4,	GSM788290,GSM788292,GSM788294,GSM788295,	C_1,C_2,C_3,C_4,	GRN	39 : 1,220 : 397 : 16,975	1.37	0.98_1.91	0.0656	0.06628	0.286575	29 : 1,230 : 401 : 16,971	1	0.68_1.46	0.991	1	0.829296
GSE31772_2.xlsx	GSE31772	Functional Genomic Analyses Identify Pathways Dysregulated by Progranulin Deficiency Implicating Wnt Signaling	GSM788289,GSM788291,GSM788297,GSM788298,	P2_1,P2_2,P2_3,P2_4,	GSM788290,GSM788292,GSM788294,GSM788295,	C_1,C_2,C_3,C_4,	GRN	9 : 1,250 : 127 : 17,244	0.98	0.50_1.93	0.948	1	0.829296	17 : 1,242 : 136 : 17,235	1.73	1.04_2.88	0.0312	0.03667	0.203955
GSE3202.xlsx	GSE3202	MK886 treatment of H720 non-small cell lung cancer cell line	GSM75018,GSM75020,GSM75022,	Cell culture. A549 treated by HNRPA2B1, silenced 1,Cell culture. H209 treated by HNRPA2B1, silenced 2,Cell culture. H720 treated by HNRPA2B1 construct, silenced,	GSM75017,GSM75019,GSM75021,	Cell culture. A549 treated by HNRPA2B1 construct, control,Cell culture. H209 treated by HNRPA2B1, control 1,Cell culture. H720 treated by HNRPA2B1, control 2,	HNRNPA2B1	12 : 1,328 : 159 : 18,875	1.07	0.59_1.93	0.815	0.87601	0.829296	10 : 1,330 : 159 : 18,875	0.89	0.47_1.70	0.728	0.76205	0.829296
GSE32108_1.xlsx	GSE32108	Knockdown effect of CDK8 or CDK19 in HeLa S3 cell	GSM796023,GSM796024,GSM796025,	Against CDK8-1 rep1,Against CDK8-1 rep2,Against CDK8-1 rep3,	GSM796020,GSM796021,GSM796022,	Control siRNA rep1,Control siRNA rep2,Control siRNA rep3,	CDK8	31 : 1,309 : 480 : 18,554	0.92	0.63_1.32	0.637	0.65224	0.803653	37 : 1,303 : 367 : 18,667	1.44	1.03_2.03	0.0345	0.04051	0.214134
GSE32108_2.xlsx	GSE32108	Knockdown effect of CDK8 or CDK19 in HeLa S3 cell	GSM796026,GSM796027,GSM796028,	Against CDK8-2 rep1,Against CDK8-2 rep2,Against CDK8-2 rep3,	GSM796020,GSM796021,GSM796022,	Control siRNA rep1,Control siRNA rep2,Control siRNA rep3,	CDK8	32 : 1,308 : 396 : 18,638	1.15	0.80_1.66	0.448	0.48977	0.731865	73 : 1,267 : 694 : 18,340	1.52	1.19_1.95	0.000811	0.00092	0.0155401
GSE32108_3.xlsx	GSE32108	Knockdown effect of CDK8 or CDK19 in HeLa S3 cell	GSM796029,GSM796030,GSM796031,	Against CDK19-1 rep1,Against CDK19-1 rep2,Against CDK19-1 rep3,	GSM796020,GSM796021,GSM796022,	Control siRNA rep1,Control siRNA rep2,Control siRNA rep3,	CDK19	21 : 1,319 : 325 : 18,709	0.92	0.59_1.43	0.701	0.74284	0.822974	58 : 1,282 : 531 : 18,503	1.58	1.20_2.08	0.00116	0.00171	0.0243912
GSE32108_4.xlsx	GSE32108	Knockdown effect of CDK8 or CDK19 in HeLa S3 cell	GSM796032,GSM796033,GSM796034,	Against CDK19-2 rep1,Against CDK19-2 rep2,Against CDK19-2 rep3,	GSM796020,GSM796021,GSM796022,	Control siRNA rep1,Control siRNA rep2,Control siRNA rep3,	CDK19	29 : 1,311 : 454 : 18,580	0.91	0.62_1.32	0.607	0.64643	0.799713	74 : 1,266 : 762 : 18,272	1.4	1.10_1.79	0.00674	0.00707	0.068499
GSE32301_1.xlsx	GSE32301	Expression profiling of RBM38-knocked down and control MCF7 cells with and without doxorubicin treatment	GSM800358,GSM800359,	MCF7.si38.1,MCF7 si38.2,	GSM800356,GSM800357,	MCF7.scrl1,MCF7.scrl2,	RBM38	8 : 1,381 : 262 : 29,683	0.66	0.32_1.33	0.239	0.29643	0.581469	12 : 1,377 : 251 : 29,694	1.03	0.58_1.84	0.918	1	0.829296
GSE32301_2.xlsx	GSE32301	Expression profiling of RBM38-knocked down and control MCF7 cells with and without doxorubicin treatment	GSM800362,GSM800363,	MCF7.Dox.si38.1,MCF7.Dox.si38.2,	GSM800360,GSM800361,	MCF7.Dox.scrbl.1,MCF7.Dox.scrl.2,	RBM38	14 : 1,375 : 292 : 29,652	1.03	0.60_1.77	0.903	1	0.829296	18 : 1,371 : 316 : 29,628	1.23	0.76_1.99	0.393	0.41988	0.675658
GSE3369.xlsx	GSE3369	Affymetrix U133Plus2.0 data sets of Human Myeloma Cellline JJN3 with non-specific, scrambled shRNA or CKS1B shRNA	GSM76202,GSM76204,GSM76206,	A-011-JJN3+CKS1B,B-021-JJN3+CKS1B,C-025-JJN3+CKS1B,	GSM76201,GSM76203,GSM76205,	A-010-JJN3+SCRAMBLE,B-020-JJN3+SCRAMBLE+poly,C-024-JJN3+SCRAMB,	CKS1B	8 : 1,332 : 120 : 18,914	0.95	0.46_1.94	0.881	1	0.829296	1 : 1,339 : 48 : 18,986	0.3	0.04_2.14	0.2	0.25988	0.562858
GSE3485.xlsx	GSE3485	Identification of LEDGF-regulated genes.	GSM78968,GSM78969,GSM78970,GSM78971,	293TsiLL-1,293TsiLL-2,293TsiLL-3,293TsiLL-4,	GSM78972,GSM78973,GSM78974,GSM78975,	293TsiScram-1,293TsiScram-2,293TsiScram-3,293TsiScram-4,	PSIP1	106 : 1,234 : 982 : 18,052	1.58	1.28_1.95	1.49e-05	2e-05	0.000658333	42 : 1,298 : 633 : 18,401	0.94	0.68_1.29	0.705	0.75057	0.828617
GSE3697_1.xlsx	GSE3697	Treatment of heat shocked HeLa cells with siRNA (siHSF1#1)	GSM84566,GSM84567,GSM84568,GSM84569,GSM84570,GSM84571,GSM84572,GSM84573,GSM84574,GSM84575,GSM84576,GSM84577,	HeLa_06_21_04 TP-1,HeLa_06_21_04 TP-10,HeLa_06_21_04 TP-11,HeLa_06_21_04 TP-12,HeLa_06_21_04 TP-2,HeLa_06_21_04 TP-3,HeLa_06_21_04 TP-4,HeLa_06_21_04 TP-5,HeLa_06_21_04 TP-6,HeLa_06_21_04 TP-7,HeLa_06_21_04 TP-8,HeLa_06_21_04 TP-9,	GSM84590,GSM84591,GSM84592,GSM84593,GSM84594,GSM84595,GSM84596,GSM84597,GSM84598,GSM84599,GSM84600,GSM84601,GSM84602,GSM84603,GSM84604,GSM84605,GSM84606,GSM84607,	HeLa_TP082505-19_HG-U133A_2_IMFGN0023,HeLa_TP082505-25_HG-U133A_2_IMFGN0023,HeLa_TP082505-26_HG-U133A_2_IMFGN0023,HeLa_TP082505-27_HG-U133A_2_IMFGN0023,HeLa_TP082505-28_HG-U133A_2_IMFGN0023,HeLa_TP082505-30_HG-U133A_2_IMFGN0023,HeLa_TP082505-31_HG-U133A_2_IMFGN0023,HeLa_TP082505-32_HG-U133A_2_IMFGN0023,HeLa_TP082505-33_HG-U133A_2_IMFGN0023,HeLa_TP082505-34_HG-U133A_2_IMFGN0023,HeLa_TP082505-35_HG…	HSF1	205 : 714 : 3,693 : 8,446	0.66	0.56_0.77	2.17e-07	< 0.00001	0.000351712	274 : 645 : 3,136 : 9,003	1.22	1.05_1.41	0.00807	0.0078	0.0736268
GSE3697_2.xlsx	GSE3697	Treatment of heat shocked HeLa cells with siRNA (siHSF1#1)	GSM84578,GSM84579,GSM84580,GSM84581,GSM84582,GSM84583,GSM84584,GSM84585,GSM84586,GSM84587,GSM84588,GSM84589,	HeLa_01-04-05 TP10_HG-U133A_2_Page_IMFGN0023_05-1_HSF1-2,HeLa_01-04-05 TP11_HG-U133A_2_Page_IMFGN0023_05-1_HSF1-2,HeLa_01-04-05 TP12_HG-U133A_2_Page_IMFGN0023_05-1_HSF1-2,HeLa_01-04-05 TP1_HG-U133A_2_Page_IMFGN0023_05-1_HSF1-2,HeLa_01-04-05 TP2_HG-U133A_2_Page_IMFGN0023_05-1_HSF1-2,HeLa_01-04-05 TP3_HG-U133A_2_Page_IMFGN0023_05-1_HSF1-2,HeLa_01-04-05 TP4_HG-U133A_2_Page_IMFGN0023_05-1_HSF1-2,HeLa…	GSM84590,GSM84591,GSM84592,GSM84593,GSM84594,GSM84595,GSM84596,GSM84597,GSM84598,GSM84599,GSM84600,GSM84601,GSM84602,GSM84603,GSM84604,GSM84605,GSM84606,GSM84607,	HeLa_TP082505-19_HG-U133A_2_IMFGN0023,HeLa_TP082505-25_HG-U133A_2_IMFGN0023,HeLa_TP082505-26_HG-U133A_2_IMFGN0023,HeLa_TP082505-27_HG-U133A_2_IMFGN0023,HeLa_TP082505-28_HG-U133A_2_IMFGN0023,HeLa_TP082505-30_HG-U133A_2_IMFGN0023,HeLa_TP082505-31_HG-U133A_2_IMFGN0023,HeLa_TP082505-32_HG-U133A_2_IMFGN0023,HeLa_TP082505-33_HG-U133A_2_IMFGN0023,HeLa_TP082505-34_HG-U133A_2_IMFGN0023,HeLa_TP082505-35_HG…	HSF1	244 : 675 : 3,130 : 9,009	1.04	0.89_1.21	0.609	0.61226	0.789206	186 : 733 : 2,947 : 9,192	0.79	0.67_0.93	0.00572	0.00629	0.0628388
GSE4246_1.xlsx	GSE4246	Analysis of transcripts regulated by Dicer and Argonaute proteins in human HEK-293 cells	GSM96818,GSM96819,	Ago2 knock down replicate 1,Ago2 knock down replicate 2,	GSM96816,GSM96817,	shRNA ctrl replicate 1,shRNA ctrl replicate 2,	EIF2C2	15 : 743 : 244 : 9,788	0.81	0.48_1.37	0.432	0.465	0.710225	31 : 727 : 250 : 9,782	1.67	1.14_2.44	0.00774	0.00988	0.0859895
GSE4246_10.xlsx	GSE4246	Analysis of transcripts regulated by Dicer and Argonaute proteins in human HEK-293 cells	GSM96850,GSM96851,	Dicer knockdown clone #2b2 replicate 1 6 days induced,Dicer knockdown clone #2b2 replicate 2 6 days induced,	GSM96846,GSM96847,	empty vector ctrl replicate 1 6 days induced,empty vector ctrl replicate 2 6 days induced,	DICER	8 : 771 : 169 : 10,186	0.63	0.31_1.28	0.193	0.235	0.534422	22 : 757 : 178 : 10,177	1.66	1.06_2.60	0.0251	0.02715	0.169306
GSE4246_2.xlsx	GSE4246	Analysis of transcripts regulated by Dicer and Argonaute proteins in human HEK-293 cells	GSM96820,GSM96821,	Ago3 knock down replicate 1,Ago3 knock down replicate 2,	GSM96816,GSM96817,	shRNA ctrl replicate 1,shRNA ctrl replicate 2,	EIF2C3	17 : 729 : 189 : 9,803	1.21	0.73_2.00	0.457	0.48667	0.730785	9 : 737 : 171 : 9,821	0.7	0.36_1.38	0.3	0.30876	0.595614
GSE4246_3.xlsx	GSE4246	Analysis of transcripts regulated by Dicer and Argonaute proteins in human HEK-293 cells	GSM96822,GSM96823,GSM96824,GSM96825,	Ago1 knock down clone #1 replicate 1,Ago1 knock down clone #1 replicate 2,Ago1 knock down clone #2 replicate 1,Ago1 knock down clone #2 replicate 2,	GSM96816,GSM96817,	shRNA ctrl replicate 1,shRNA ctrl replicate 2,	EIF2C1	68 : 696 : 738 : 9,374	1.24	0.96_1.61	0.103	0.11588	0.380609	38 : 726 : 881 : 9,231	0.55	0.39_0.77	0.00034	0.0003	0.00647269
GSE4246_4.xlsx	GSE4246	Analysis of transcripts regulated by Dicer and Argonaute proteins in human HEK-293 cells	GSM96826,GSM96827,GSM96828,GSM96829,	Ago4 knock down clone #1 replicate 1,Ago4 knock down clone #1 replicate 2,Ago4 knock down clone #2 replicate 1,Ago4 knock down clone #2 replicate 2,	GSM96816,GSM96817,	shRNA ctrl replicate 1,shRNA ctrl replicate 2,	EIF2C4	65 : 699 : 685 : 9,489	1.29	0.99_1.68	0.0612	0.06448	0.282119	27 : 737 : 999 : 9,175	0.34	0.23_0.50	9.1e-09	< 0.00001	0.000351712
GSE4246_5.xlsx	GSE4246	Analysis of transcripts regulated by Dicer and Argonaute proteins in human HEK-293 cells	GSM96836,GSM96837,	Dicer knockdown clone #2-2 replicate 1,Dicer knockdown clone #2-2 replicate 2,	GSM96832,GSM96833,	shRNA ctrl replicate 1 exp2,shRNA ctrl replicate 2 exp2,	DICER	12 : 747 : 264 : 9,924	0.6	0.34_1.08	0.0868	0.0933	0.347389	10 : 749 : 116 : 10,072	1.16	0.61_2.22	0.656	0.72231	0.821378
GSE4246_6.xlsx	GSE4246	Analysis of transcripts regulated by Dicer and Argonaute proteins in human HEK-293 cells	GSM96838,GSM96839,	Dicer knockdown clone #2b2 replicate 1,Dicer knockdown clone #2b2 replicate 2,	GSM96832,GSM96833,	shRNA ctrl replicate 1 exp2,shRNA ctrl replicate 2 exp2,	DICER	11 : 749 : 264 : 9,938	0.55	0.30_1.02	0.0525	0.05315	0.250626	10 : 750 : 121 : 10,081	1.11	0.58_2.13	0.751	0.86184	0.829296
GSE4246_7.xlsx	GSE4246	Analysis of transcripts regulated by Dicer and Argonaute proteins in human HEK-293 cells	GSM96842,GSM96843,	Dicer knockdown clone #2-2 replicate 1 2 days induced,Dicer knockdown clone #2-2 replicate 2 2 days induced,	GSM96840,GSM96841,	empty vector ctrl replicate 1 2 days induced,empty vector ctrl replicate 2 2 days induced,	DICER	9 : 758 : 140 : 10,153	0.86	0.44_1.70	0.665	0.74767	0.826728	13 : 754 : 134 : 10,159	1.31	0.74_2.32	0.359	0.41347	0.672402
GSE4246_8.xlsx	GSE4246	Analysis of transcripts regulated by Dicer and Argonaute proteins in human HEK-293 cells	GSM96844,GSM96845,	Dicer knockdown clone #2b2 replicate 1 2 days induced,Dicer knockdown clone #2b2 replicate 2 2 days induced,	GSM96840,GSM96841,	empty vector ctrl replicate 1 2 days induced,empty vector ctrl replicate 2 2 days induced,	DICER	13 : 745 : 208 : 9,992	0.84	0.48_1.48	0.54	0.5945	0.77942	23 : 735 : 229 : 9,971	1.36	0.88_2.11	0.162	0.16841	0.454042
GSE4246_9.xlsx	GSE4246	Analysis of transcripts regulated by Dicer and Argonaute proteins in human HEK-293 cells	GSM96848,GSM96849,	Dicer knockdown clone #2-2 replicate 1 6 days induced,Dicer knockdown clone #2-2 replicate 2 6 days induced,	GSM96846,GSM96847,	empty vector ctrl replicate 1 6 days induced,empty vector ctrl replicate 2 6 days induced,	DICER	7 : 773 : 168 : 10,249	0.55	0.26_1.18	0.12	0.13457	0.401637	17 : 763 : 201 : 10,216	1.13	0.69_1.87	0.626	0.68563	0.813395
GSE4561_1.xlsx	GSE4561	Inhibition of NOX1 Gene Expression with shRNA in Human Colon Cancer	GSM101924,GSM101925,GSM101926,GSM101927,	HT-29 cell line - shNOX1 - Rep 4,HT-29 cell line - shNOX1 - Rep 1,HT-29 cell line - shNOX1 - Rep 2,HT-29 cell line - shNOX1 - Rep 3,	GSM101928,GSM101929,GSM101930,	HT-29 cell line - Scrambled - Rep 1,HT-29 cell line - Scrambled - Rep 2,HT-29 cell line - Scrambled - Rep 3,	NOX1	77 : 842 : 1,623 : 10,516	0.59	0.47_0.75	1.45e-05	< 0.00001	0.000351712	127 : 792 : 1,483 : 10,656	1.15	0.95_1.40	0.154	0.15978	0.442196
GSE4561_2.xlsx	GSE4561	Inhibition of NOX1 Gene Expression with shRNA in Human Colon Cancer	GSM101937,GSM101938,GSM101939,GSM101940,	Xenograft - shNOX1 - Rep 1,Xenograft - shNOX1 - Rep 2,Xenograft - shNOX1 - Rep 3,Xenograft - shNOX1 - Rep 4,	GSM101934,GSM101935,GSM101936,	Xenograft - Scrambled - Rep 1,Xenograft - Scrambled - Rep 2,Xenograft - Scrambled - Rep 3,	NOX1	82 : 837 : 1,169 : 10,970	0.92	0.73_1.16	0.482	0.48695	0.730785	104 : 815 : 1,318 : 10,821	1.05	0.85_1.30	0.667	0.70009	0.81842
GSE5417-GPL3921_1.xlsx	GSE5417	Expression data of control-shRNA and SATB1-shRNA expressing MDA-MB-231 cells from 2D and 3D culture system	GSM229007,GSM229008,	AM55p3,BM55p3,	GSM229005,GSM229006,	AMDA231p3,BMDA231p3,	SATB1	17 : 895 : 228 : 11,938	0.99	0.60_1.64	0.983	1	0.829296	15 : 897 : 182 : 11,984	1.1	0.65_1.87	0.722	0.77825	0.829296
GSE5417-GPL3921_2.xlsx	GSE5417	Expression data of control-shRNA and SATB1-shRNA expressing MDA-MB-231 cells from 2D and 3D culture system	GSM229011,GSM229012,	shRNA_3D_1,shRNA_3D_2,	GSM229009,GSM229010,	MDA231_3D_1,MDA231_3D_2,	SATB1	9 : 903 : 116 : 12,049	1.04	0.52_2.05	0.921	1	0.829296	6 : 906 : 99 : 12,066	0.81	0.35_1.85	0.611	0.70498	0.821378
GSE5417-GPL4044.xlsx	GSE5417	Expression data of control-shRNA and SATB1-shRNA expressing MDA-MB-231 cells from 2D and 3D culture system	GSM124327,GSM124328,	SATB1_shRNA1-MDA-MB-231_2D,SATB1_shRNA1-MDA-MB-231_3D,	GSM124329,GSM124330,	Control_shRNA-MDA-MB-231_2D,Control_shRNA-MDA-MB-231_3D,	SATB1	4 : 1,012 : 61 : 13,000	0.84	0.31_2.32	0.74	0.81906	0.829296	5 : 1,011 : 77 : 12,984	0.83	0.34_2.07	0.694	0.83281	0.829296
GSE5823_1.xlsx	GSE5823	Effects of RNA interference-mediated c-MYC depletion on gene expression profiles in human cancer cell lines	GSM136080,GSM136082,	Cell line BT-474_c-myc KD_expt1,Cell line BT-474_c-myc KD_expt2,	GSM136079,GSM136081,	Cell line BT-474_control_expt1,Cell line BT-474_control_expt2,	MYC	14 : 1,326 : 221 : 18,813	0.9	0.52_1.55	0.7	0.79418	0.829296	17 : 1,323 : 197 : 18,837	1.23	0.75_2.02	0.417	0.48648	0.730785
GSE5823_2.xlsx	GSE5823	Effects of RNA interference-mediated c-MYC depletion on gene expression profiles in human cancer cell lines	GSM136090,GSM136092,	Cell line MDA-MB-231_c-myc KD_expt1,Cell line MDA-MB-231_c-myc KD_expt2,	GSM136089,GSM136091,	Cell line MDA-MB-231_control_expt1,Cell line MDA-MB-231_control_expt2,	MYC	18 : 1,322 : 288 : 18,746	0.89	0.55_1.43	0.621	0.64514	0.799632	19 : 1,321 : 293 : 18,741	0.92	0.58_1.47	0.726	0.73482	0.821378
GSE5823_3.xlsx	GSE5823	Effects of RNA interference-mediated c-MYC depletion on gene expression profiles in human cancer cell lines	GSM136084,GSM136086,GSM136088,	Cell line MCF-7_c-myc KD_expt1,Cell line MCF-7_c-myc KD_expt2,Cell line MCF-7_c-myc KD_expt3,	GSM136083,GSM136085,GSM136087,	Cell line MCF-7_control_expt1,Cell line MCF-7_control_expt2,Cell line MCF-7_control_expt3,	MYC	24 : 1,316 : 269 : 18,765	1.27	0.83_1.94	0.262	0.28444	0.572347	30 : 1,310 : 349 : 18,685	1.23	0.84_1.79	0.289	0.29344	0.57823
GSE5823_4.xlsx	GSE5823	Effects of RNA interference-mediated c-MYC depletion on gene expression profiles in human cancer cell lines	GSM136094,GSM136096,GSM136098,	Cell line HeLa_c-myc KD_expt1,Cell line HeLa_c-myc KD_expt2,Cell line HeLa_c-myc KD_expt3,	GSM136093,GSM136095,GSM136097,	Cell line HeLa_control_expt1,Cell line HeLa_control_expt2,Cell line HeLa_control_expt3,	MYC	34 : 1,306 : 358 : 18,676	1.36	0.95_1.94	0.0909	0.10105	0.357679	35 : 1,305 : 313 : 18,721	1.6	1.13_2.29	0.00824	0.00943	0.0837769
GSE5993.xlsx	GSE5993	mRNA expression profiling of p63-depleted versus wildtype ME180 cells	GSM139220,GSM139221,GSM139222,	p63shRNA_B1, p63-depleted,p63shRNA_B2, p63-depleted,p63shRNA_B3, p63-depleted,	GSM139217,GSM139218,GSM139219,	control_B1, empty vector,control_B2, empty vector,control_B3, empty vector,	TP63	48 : 1,292 : 596 : 18,438	1.15	0.85_1.55	0.362	0.3732	0.648814	21 : 1,319 : 300 : 18,734	0.99	0.64_1.55	0.98	1	0.829296
GSE6015_1.xlsx	GSE6015	Genome-wide mapping of Polycomb target genes unravels their roles in cell fate transitions	GSM139680,GSM139681,GSM139682,	The Identification of gene expression changes in human embryonic fibroblast cells depleted of SUZ12. Sample A,The Identification of gene expression changes in human embryonic fibroblast cells depleted of SUZ12. Sample B,The Identification of gene expression changes in human embryonic fibroblast cells depleted of SUZ12. Sample C,	GSM139762,GSM139763,GSM139764,	The Identification of gene expression changes in human embryonic fibroblast cells, background. Sample A,The Identification of gene expression changes in human embryonic fibroblast cells, background. Sample B,The Identification of gene expression changes in human embryonic fibroblast cells, background. Sample C,	SUZ12	16 : 903 : 213 : 11,924	0.99	0.59_1.66	0.975	1	0.829296	15 : 904 : 240 : 11,897	0.82	0.49_1.39	0.466	0.53825	0.744781
GSE6015_2.xlsx	GSE6015	Genome-wide mapping of Polycomb target genes unravels their roles in cell fate transitions	GSM139677,GSM139678,GSM139679,	The Identification of gene expression changes in human embryonic fibroblast cells depleted of EZH2. Sample A,The Identification of gene expression changes in human embryonic fibroblast cells depleted of EZH2. Sample B,The Identification of gene expression changes in human embryonic fibroblast cells depleted of EZH2. Sample C,	GSM139762,GSM139763,GSM139764,	The Identification of gene expression changes in human embryonic fibroblast cells, background. Sample A,The Identification of gene expression changes in human embryonic fibroblast cells, background. Sample B,The Identification of gene expression changes in human embryonic fibroblast cells, background. Sample C,	EZH2	26 : 893 : 426 : 11,713	0.8	0.54_1.20	0.277	0.30058	0.587247	38 : 881 : 422 : 11,717	1.2	0.85_1.68	0.296	0.30758	0.595474
GSE6015_3.xlsx	GSE6015	Genome-wide mapping of Polycomb target genes unravels their roles in cell fate transitions	GSM139673,GSM139674,GSM139675,	The Identification of gene expression changes in human embryonic fibroblast cells depleted of EED. Sample A,The Identification of gene expression changes in human embryonic fibroblast cells depleted of EED. Sample B,The Identification of gene expression changes in human embryonic fibroblast cells depleted of EED. Sample C,	GSM139762,GSM139763,GSM139764,	The Identification of gene expression changes in human embryonic fibroblast cells, background. Sample A,The Identification of gene expression changes in human embryonic fibroblast cells, background. Sample B,The Identification of gene expression changes in human embryonic fibroblast cells, background. Sample C,	EED	41 : 878 : 861 : 11,278	0.61	0.44_0.84	0.00242	0.00316	0.0382703	46 : 873 : 575 : 11,564	1.06	0.78_1.44	0.712	0.74761	0.826728
GSE6015_4.xlsx	GSE6015	Genome-wide mapping of Polycomb target genes unravels their roles in cell fate transitions	GSM139650,GSM139671,GSM139672,	The Identification of gene expression changes in human embryonic fibroblast cells depleted of BMI-1. Sample A,The Identification of gene expression changes in human embryonic fibroblast cells depleted of BMI-1. Sample B,The Identification of gene expression changes in human embryonic fibroblast cells depleted of BMI-1. Sample C,	GSM139762,GSM139763,GSM139764,	The Identification of gene expression changes in human embryonic fibroblast cells, background. Sample A,The Identification of gene expression changes in human embryonic fibroblast cells, background. Sample B,The Identification of gene expression changes in human embryonic fibroblast cells, background. Sample C,	BMI1	6 : 913 : 208 : 11,931	0.38	0.17_0.85	0.0146	0.01435	0.111027	22 : 897 : 204 : 11,935	1.43	0.92_2.24	0.11	0.11388	0.379139
GSE6406.xlsx	GSE6406	Effect on gene expression after administration of siRNA/siLNA targeting GFP	GSM147789,GSM147790,GSM147791,	siLNA 1,siLNA 2,siLNA 3,	GSM147786,GSM147787,GSM147788,	siRNA 1,siRNA 2,siRNA 3,	GFP	31 : 1,309 : 412 : 18,622	1.07	0.74_1.55	0.718	0.76898	0.829296	31 : 1,309 : 333 : 18,701	1.33	0.92_1.93	0.132	0.13388	0.400985
GSE6576.xlsx	GSE6576	Prostate cancer cell line with slienceing of PDEF or control (GFP) gene using siRNA.	GSM152020,GSM152021,	PC-3 siPDEF_1 (Experimental cell line with slienceing of PDEF),PC-3 siPDEF_2 (Experimental cell line with slienceing of PDEF),	GSM152018,GSM152019,	PC-3 siGFP_1 (Contol cell line with slienceing of GFP),PC-3 siGFP_2 (Contol cell line with slienceing of GFP),	SPDEF	16 : 834 : 234 : 12,001	0.98	0.59_1.64	0.95	1	0.829296	17 : 833 : 205 : 12,030	1.2	0.73_1.97	0.479	0.49005	0.731865
GSE6679.xlsx	GSE6679	Staufen1 regulates a variety of mammalian transcripts	GSM154357,GSM154358,GSM154359,	siRNA Stau1,siRNA Stau1 Duplicate 1,siRNA Stau1 Duplicate 2,	GSM154319,GSM154355,GSM154356,	siRNA Control,siRNA Control Duplicate 1,siRNA Control Duplicate 2,	STAU1	7 : 1,333 : 127 : 18,907	0.78	0.36_1.68	0.526	0.60283	0.785092	6 : 1,334 : 94 : 18,940	0.91	0.40_2.07	0.815	0.84697	0.829296
GSE6819.xlsx	GSE6819	Identification of genes that are linked with optineurin expression	GSM157218,GSM157219,GSM157220,	optineurin expression-a03,optineurin expression-a02,optineurin expression-a01,	GSM157215,GSM157216,GSM157217,	optineurin expression-b03,optineurin expression-b02,optineurin expression-b01,	OPTN	11 : 1,329 : 220 : 18,814	0.71	0.39_1.30	0.263	0.28912	0.57823	17 : 1,323 : 328 : 18,706	0.73	0.45_1.20	0.213	0.22927	0.526844
GSE6926.xlsx	GSE6926	Identification of downstream targets of the human papillomavirus E6 and E7 oncoproteins by RNA interference	GSM159391,GSM159392,GSM159393,	HPV18-positive Hela cell line, siRNA 18E6E7 mediated knockdown_rep1,HPV18-positive Hela cell line, siRNA 18E6E7 mediated knockdown_rep2,HPV18-positive Hela cell line, siRNA 18E6E7 mediated knockdown_rep3,	GSM159394,GSM159395,GSM159396,	HPV18-positive Hela cell line, siRNA 18E6E7 mediated knockdown_dyeswap_rep1,HPV18-positive Hela cell line, siRNA 18E6E7 mediated knockdown_dyeswap_rep2,HPV18-positive Hela cell line, siRNA 18E6E7 mediated knockdown_dyeswap_rep3,	E6/E7	58 : 996 : 519 : 11,385	1.28	0.97_1.69	0.0847	0.08677	0.335276	34 : 1,020 : 319 : 11,585	1.21	0.85_1.73	0.297	0.32098	0.606898
GSE7009.xlsx	GSE7009	UPF1-depleted HeLa cells - effect on physiological targets	GSM161678,GSM161679,GSM161686,	HeLa cells transfected with UPF1 siRNA 1 (experiment),HeLa cells transfected with UPF1 siRNA 2 (experiment),HeLa cells transfected with UPF1 siRNA 3 (experiment),	GSM161670,GSM161671,GSM161674,	HeLa cells control 1 (Luciferase siRNA transfection),HeLa cells control 2 (Luciferase siRNA transfection),HeLa cells control 3 (Luciferase siRNA transfection),	UPF1	17 : 902 : 185 : 11,954	1.22	0.74_2.01	0.44	0.48949	0.731865	15 : 904 : 164 : 11,975	1.21	0.71_2.06	0.48	0.5529	0.754024
GSE7102_1.xlsx	GSE7102	siRNA-mediated knockdown of Sp3 induces a pro-inflammatory pattern of cytokine production: relevance to MS	GSM170817,GSM170818,GSM170821,	Control 1,Control 2,Control 3,	GSM170822,GSM170824,GSM170825,	Control 4,Control 5,Control 6,	GAPDH	4 : 915 : 36 : 12,103	1.47	0.52_4.14	0.463	0.52741	0.744781	3 : 916 : 51 : 12,088	0.78	0.24_2.49	0.67	0.79833	0.829296
GSE7102_2.xlsx	GSE7102	siRNA-mediated knockdown of Sp3 induces a pro-inflammatory pattern of cytokine production: relevance to MS	GSM170826,GSM170827,GSM170829,	Treatment 1,Treatment 2,Treatment 3,	GSM170817,GSM170818,GSM170821,	Control 1,Control 2,Control 3,	SP3	2 : 917 : 52 : 12,087	0.51	0.12_2.08	0.337	0.43517	0.6873	9 : 910 : 57 : 12,082	2.1	1.03_4.25	0.0356	0.04773	0.235519
GSE7102_3.xlsx	GSE7102	siRNA-mediated knockdown of Sp3 induces a pro-inflammatory pattern of cytokine production: relevance to MS	GSM170830,GSM170831,GSM170832,	Treatment 4,Treatment 5,Treatment 6,	GSM170817,GSM170818,GSM170821,	Control 1,Control 2,Control 3,	SP3	6 : 913 : 58 : 12,081	1.37	0.59_3.18	0.464	0.62556	0.798695	6 : 913 : 75 : 12,064	1.06	0.46_2.43	0.896	1	0.829296
GSE7161_1.xlsx	GSE7161	Non-Classical Functions of Human Topoisomerase I: Genome-wide and Pharmacological Analyses	GSM172459,GSM172460,	siTOP1 MCF7-repeat 1 - mAdbID:83286,siTOP1 MCF7-repeat 2 - mAdbID:83287,	GSM172461,GSM172462,	si Control MCF7-repeat 1 - mAdbID:83291,si Control MCF7-repeat 2 - mAdbID:83292,	TOP1	43 : 1,297 : 438 : 18,581	1.41	1.02_1.93	0.0348	0.04067	0.214134	32 : 1,308 : 563 : 18,456	0.8	0.56_1.15	0.229	0.24004	0.540053
GSE7161_2.xlsx	GSE7161	Non-Classical Functions of Human Topoisomerase I: Genome-wide and Pharmacological Analyses	GSM172451,GSM172452,GSM172455,GSM172456,	siTOP1 HCT116-repeat 1 - mAdbID:83278,siTOP1 HCT116-repeat 2 - mAdbID:83279,siTOP1 HCT116-repeat 3 - mAdbID:83282,siTOP1 HCT116-repeat 4 - mAdbID:83283,	GSM172453,GSM172454,GSM172457,GSM172458,	si Control HCT116-repeat 1 - mAdbID:83280,si Control HCT116-repeat 2 - mAdbID:83281,si Control HCT116-repeat 3 - mAdbID:83284,si Control HCT116-repeat 4 - mAdbID:83285,	TOP1	120 : 1,220 : 1,331 : 17,703	1.31	1.08_1.59	0.00694	0.00688	0.0673969	45 : 1,295 : 1,019 : 18,015	0.61	0.45_0.83	0.00151	0.00203	0.0275569
GSE7508.xlsx	GSE7508	Identification of LEDGF-responsive genes in Jurkat cells	GSM181975,GSM181977,GSM181979,	Jurkat-KD1,Jurkat-KD2,Jurkat-KD3,	GSM181864,GSM181865,GSM181866,	Jurkat-J1d,Jurkat-J2,Jurkat-J3,	PSIP1	30 : 1,310 : 306 : 18,728	1.4	0.96_2.05	0.0795	0.09454	0.348604	21 : 1,319 : 350 : 18,684	0.85	0.55_1.32	0.472	0.52818	0.744781
GSE7700_1.xlsx	GSE7700	Genes regulated by YAP in normal breast cell line and breast cancer cell lines	GSM187271,GSM187272,	MDA MB231 YAP knock down cell pmig-YAP/pRS-IRES-GFP-YAP rep1,MDA MB231 YAP knock down cell pmig-YAP/pRS-IRES-GFP-YAP rep2,	GSM187268,GSM187269,	MDA MB231 control cell pmig/pRS-IRES-GFP rep1,MDA MB231 control cell pmig/pRS-IRES-GFP rep2,	YAP	24 : 1,316 : 237 : 18,797	1.45	0.95_2.21	0.0859	0.09974	0.356597	23 : 1,317 : 174 : 18,860	1.89	1.22_2.93	0.00372	0.00518	0.0556292
GSE7700_2.xlsx	GSE7700	Genes regulated by YAP in normal breast cell line and breast cancer cell lines	GSM187276,GSM187277,GSM187278,	Normal luminal YAP knock down cell pmig-YAP/pRS-IRES-GFP-YAP rep1,Normal luminal YAP knock down cell pmig-YAP/pRS-IRES-GFP-YAP rep2,Normal luminal YAP knock down cell pmig-YAP/pRS-IRES-GFP-YAP rep3,	GSM187273,GSM187274,GSM187275,	Normal luminal control cell pmig/pRS-IRES-GFP rep1,Normal luminal control cell pmig/pRS-IRES-GFP rep2,Normal luminal control cell pmig/pRS-IRES-GFP rep3,	YAP1	68 : 1,272 : 854 : 18,180	1.14	0.88_1.47	0.317	0.34076	0.615262	35 : 1,305 : 839 : 18,195	0.58	0.41_0.82	0.00171	0.00228	0.0294166
GSE7835.xlsx	GSE7835	Modulating hypoxia-inducible transcription by disrupting the HIF-1-DNA interface	GSM190181,GSM190182,GSM190183,	siRNA 1,siRNA 2,siRNA 3,	GSM190178,GSM190179,GSM190180,	Control 1,Control 2,Control 3,	HIF1A	79 : 1,261 : 782 : 18,252	1.46	1.15_1.86	0.00167	0.0023	0.0295263	103 : 1,237 : 1,663 : 17,371	0.87	0.71_1.07	0.187	0.19259	0.482031
GSE8087.xlsx	GSE8087	RhoGDIbeta-responsive genes in MDA-MB-231 cells	GSM200680,GSM200682,GSM200684,	MDA-MB-231 cells siRhoGDIbeta transfected rep1 HG-U133A,MDA-MB-231 cells siRhoGDIbeta transfected rep2 HG-U133A,MDA-MB-231 cells siRhoGDIbeta transfected rep3 HG-U133A,	GSM200678,GSM200681,GSM200683,	MDA-MB-231 cells siLuc (control) transfected rep1 HG-U133A,MDA-MB-231 cells siLuc (ctrl) transfected rep2 HG-U133A,MDA-MB-231 cells siLuc (control) transfected rep3 HG-U133A,	RhoGDIbeta	8 : 911 : 76 : 12,063	1.39	0.67_2.90	0.372	0.38783	0.654097	5 : 914 : 71 : 12,068	0.93	0.37_2.31	0.875	1	0.829296
GSE8145_1.xlsx	GSE8145	human prostate and breast epithelial cell lines with EZH2 siRNA interference	GSM201758,GSM201759,GSM201760,	H16N2 cell treated with EZH2 siRNA Replicate 1,H16N2 cell treated with EZH2 siRNA Replicate 2,H16N2 cell treated with EZH2 siRNA Replicate 3,	GSM201755,GSM201756,GSM201757,	H16N2 cell treated with luciferase siRNA Replicate 1,H16N2 cell treated with luciferase siRNA Replicate 2,H16N2 cell treated with luciferase siRNA Replicate 3,	EZH2	19 : 723 : 314 : 8,897	0.74	0.47_1.19	0.216	0.24456	0.545093	15 : 727 : 211 : 9,000	0.88	0.52_1.49	0.636	0.70192	0.820011
GSE8145_2.xlsx	GSE8145	human prostate and breast epithelial cell lines with EZH2 siRNA interference	GSM201764,GSM201765,GSM201766,	RWPE cell treated with EZH2 siRNA Replicate 1,RWPE cell treated with EZH2 siRNA Replicate 2,RWPE cell treated with EZH2 siRNA Replicate 3,	GSM201761,GSM201762,GSM201763,	RWPE cell treated with control siRNA Replicate 1,RWPE cell treated with control siRNA Replicate 2,RWPE cell treated with control siRNA Replicate 3,	EZH2	37 : 705 : 595 : 8,616	0.76	0.54_1.07	0.113	0.11902	0.383353	26 : 716 : 360 : 8,851	0.89	0.60_1.34	0.583	0.6221	0.798695
GSE8714_1.xlsx	GSE8714	Gene expression after transfection of IGF-II specific siRNAs	GSM215345,GSM215346,	ds1 A chip5,ds1 B chip6,	GSM215556,GSM215559,	control chip9,control chip10,	ICT1	8 : 696 : 134 : 9,418	0.81	0.39_1.66	0.559	0.62309	0.798695	58 : 646 : 667 : 8,885	1.2	0.90_1.58	0.21	0.22248	0.516291
GSE8714_2.xlsx	GSE8714	Gene expression after transfection of IGF-II specific siRNAs	GSM215359,GSM215360,	ds3 A chip7,ds3 B chip8,	GSM215556,GSM215559,	control chip9,control chip10,	IGF2	14 : 690 : 157 : 9,395	1.21	0.70_2.11	0.49	0.54083	0.744781	76 : 628 : 689 : 8,863	1.56	1.21_2.00	0.000481	0.00085	0.0147458
GSE8866_1.xlsx	GSE8866	The undifferentiated phenotype in neuroblastoma depends on Cyclin D1 and CDK4 activity	GSM220188,GSM220206,GSM220209,	imr-32,ccnd1 siRNA,T=48, 1,imr-32,ccnd1 siRNA,t=48,3,imr-32,ccnd1siRNA, t=48, 4,	GSM220187,GSM220189,GSM220205,GSM220208,	imr-32,GFP,T=48, 1,imr-32,gfp siRNA,T=48,2,imr-32,gfp siRNA,t=48,3,imr-32,gfp siRNA, t=48, 4,	CCND1	63 : 1,277 : 655 : 18,379	1.38	1.06_1.80	0.0156	0.01763	0.12765	54 : 1,286 : 632 : 18,402	1.22	0.92_1.62	0.164	0.1825	0.470794
GSE8866_2.xlsx	GSE8866	The undifferentiated phenotype in neuroblastoma depends on Cyclin D1 and CDK4 activity	GSM220191,GSM220207,GSM220210,	imr-32,cdk4 siRNA,t=48, 2,imr-32,cdk4 siRNA,t=48,3,imr-32, cdk4 siRNA, t=48, 4,	GSM220187,GSM220189,GSM220205,GSM220208,	imr-32,GFP,T=48, 1,imr-32,gfp siRNA,T=48,2,imr-32,gfp siRNA,t=48,3,imr-32,gfp siRNA, t=48, 4,	CDK4	78 : 1,262 : 981 : 18,053	1.14	0.90_1.44	0.288	0.30757	0.595474	63 : 1,277 : 847 : 18,187	1.06	0.82_1.38	0.667	0.68104	0.811354
GSE8866_3.xlsx	GSE8866	The undifferentiated phenotype in neuroblastoma depends on Cyclin D1 and CDK4 activity	GSM220187,GSM220189,GSM220205,GSM220208,	imr-32,GFP,T=48, 1,imr-32,gfp siRNA,T=48,2,imr-32,gfp siRNA,t=48,3,imr-32,gfp siRNA, t=48, 4,	GSM220186,GSM220199,GSM220203,	IMR-32 ,T=0, 1,imr-32,t=0,2,imr-32,t=0,3,	GFP	28 : 1,312 : 429 : 18,605	0.93	0.63_1.36	0.695	0.70479	0.821378	71 : 1,269 : 451 : 18,583	2.31	1.78_2.98	5.41e-11	< 0.00001	0.000351712
GSE9182.xlsx	GSE9182	Expression data from overexpression and knockdown of HOXC6 in LNCaP cells	GSM231998,GSM231999,	LNCaP HOXC6 siRNA, biological rep 1,LNCaP HOXC6 siRNA, biological rep 2,	GSM231996,GSM231997,	LNCaP control, biological rep 1,LNCAp control, biological rep 2,	HOXC6	8 : 911 : 98 : 12,033	1.08	0.52_2.22	0.838	0.84896	0.829296	3 : 916 : 80 : 12,051	0.49	0.16_1.57	0.221	0.28625	0.575474
GSE9187_1.xlsx	GSE9187	Human breast cancer LM2 cell lines: control vs. MTDH knockdown	GSM232043,GSM232044,GSM232045,	Knockdown Cell on HMVEC-L Replicate 1,Knockdown Cell on HMVEC-L Replicate 2,Knockdown Cell on HMVEC-L Replicate 3,	GSM232040,GSM232041,GSM232042,	Control LM2 Cell on HMVEC-L Replicate 1,Control LM2 Cell on HMVEC-L Replicate 2,Control LM2 Cell on HMVEC-L Replicate 3,	MTDH	37 : 1,298 : 563 : 17,850	0.9	0.64_1.27	0.556	0.56465	0.760691	118 : 1,217 : 1,882 : 16,531	0.85	0.70_1.03	0.106	0.11008	0.372592
GSE9187_2.xlsx	GSE9187	Human breast cancer LM2 cell lines: control vs. MTDH knockdown	GSM232037,GSM232038,GSM232039,	Knockdown Cell Replicate 1,Knockdown Cell Replicate 2,Knockdown Cell Replicate 3,	GSM232034,GSM232035,GSM232036,	Control LM2 Cell Replicate 1,Control LM2 Cell Replicate 2,Control LM2 Cell Replicate 3,	MTDH	121 : 1,214 : 1,861 : 16,551	0.89	0.73_1.08	0.22	0.24089	0.540881	79 : 1,256 : 834 : 17,578	1.33	1.05_1.68	0.0197	0.02151	0.144885
GSE9206_1.xlsx	GSE9206	Role of CSN5 in breast cancer	GSM232908,GSM232909,	PHMLER_siMYC_1,PHMLER_siMYC_2,	GSM232906,GSM232907,	PHMLER_siGFP_1,PHMLER_siGFP_2,	MYC	12 : 985 : 96 : 12,544	1.59	0.87_2.91	0.128	0.13601	0.402745	9 : 988 : 107 : 12,533	1.07	0.54_2.11	0.852	0.85737	0.829296
GSE9206_2.xlsx	GSE9206	Role of CSN5 in breast cancer	GSM232910,GSM232911,	PHMLER_siCSN5_1,PHMLER_siCSN5_2,	GSM232906,GSM232907,	PHMLER_siGFP_1,PHMLER_siGFP_2,	COPS5	9 : 989 : 90 : 12,523	1.27	0.64_2.52	0.5	0.55808	0.758827	13 : 985 : 153 : 12,460	1.07	0.61_1.90	0.804	0.87943	0.829296
GSE9206_3.xlsx	GSE9206	Role of CSN5 in breast cancer	GSM232912,GSM232913,	PHMLER_siMYC+CSN5_1,PHMLER_siMYC+CSN5_2,	GSM232906,GSM232907,	PHMLER_siGFP_1,PHMLER_siGFP_2,	COPS5	11 : 984 : 92 : 12,548	1.52	0.81_2.86	0.185	0.25163	0.553947	9 : 986 : 166 : 12,474	0.69	0.35_1.35	0.27	0.30794	0.595474
GSE9361_1.xlsx	GSE9361	Functional interaction between a PIP2 novel polyA polymerase and type 1 PIPKIalpha	GSM238405,GSM238406,GSM238407,	HEK293 siStarPap 4,HEK293 siStarPap 5,HEK293 siStarPap 6,	GSM238399,GSM238400,GSM238401,	HEK293 siControl 4,HEK293 siControl 5,HEK293 siControl 6,	TUT1	85 : 1,255 : 1,433 : 17,601	0.83	0.66_1.04	0.11	0.11844	0.380609	113 : 1,227 : 1,550 : 17,484	1.04	0.85_1.27	0.708	0.71874	0.821378
GSE9361_2.xlsx	GSE9361	Functional interaction between a PIP2 novel polyA polymerase and type 1 PIPKIalpha	GSM238402,GSM238403,GSM238404,	HEK293 siPIPKIa 4,HEK293 siPIPKIa 5,HEK293 siPIPKIa 6,	GSM238399,GSM238400,GSM238401,	HEK293 siControl 4,HEK293 siControl 5,HEK293 siControl 6,	PIPKIa	105 : 1,235 : 1,275 : 17,758	1.18	0.96_1.46	0.109	0.11574	0.380609	109 : 1,231 : 1,742 : 17,291	0.88	0.72_1.08	0.21	0.21677	0.510676
GSE9487_1.xlsx	GSE9487	Genome-wide expression profiling of cells infected with control or RPS14 shRNAs	GSM240724,GSM240725,GSM240726,	RPS14_G4_72_hr_A,RPS14_G4_72_hr_B,RPS14_G4_72_hr_C,	GSM240721,GSM240722,GSM240723,	Luc_72_hr_A,Luc_72_hr_B,Luc_72_hr_C,	RPS14	10 : 902 : 85 : 12,096	1.58	0.82_3.05	0.171	0.21874	0.511631	7 : 905 : 69 : 12,112	1.36	0.62_2.96	0.441	0.491	0.73208
GSE9487_2.xlsx	GSE9487	Genome-wide expression profiling of cells infected with control or RPS14 shRNAs	GSM240727,GSM240728,GSM240729,	RPS14_G6_72_hr_A,RPS14_G6_72_hr_B,RPS14_G6_72_hr_C,	GSM240721,GSM240722,GSM240723,	Luc_72_hr_A,Luc_72_hr_B,Luc_72_hr_C,	RPS14	10 : 902 : 108 : 12,073	1.24	0.65_2.38	0.518	0.58372	0.773694	11 : 901 : 190 : 11,991	0.77	0.42_1.42	0.402	0.41263	0.672402
GSE9487_3.xlsx	GSE9487	Genome-wide expression profiling of cells infected with control or RPS14 shRNAs	GSM240730,GSM240731,GSM240732,	RPS14_G8_72_hr_A,RPS14_G8_72_hr_B,RPS14_G8_72_hr_C,	GSM240721,GSM240722,GSM240723,	Luc_72_hr_A,Luc_72_hr_B,Luc_72_hr_C,	RPS14	5 : 907 : 59 : 12,122	1.13	0.45_2.83	0.79	0.79989	0.829296	4 : 908 : 34 : 12,147	1.57	0.56_4.44	0.388	0.51819	0.744781
GSE9690.xlsx	GSE9690	SAOS-2 cells, RBP2 knockdown or pRB overexpression	GSM245043,GSM245046,GSM245049,	RBP2 siRNA, biol. repl. 1,RBP2 siRNA, biol. repl. 2,RBP2 siRNA, biol. repl. 3,	GSM245042,GSM245045,GSM245048,	scrambled siRNA, biol. repl. 1,scrambled siRNA, biol. repl. 2,scrambled siRNA, biol. repl. 3,	RBP2	7 : 912 : 116 : 12,023	0.8	0.37_1.71	0.557	0.60543	0.786898	29 : 890 : 281 : 11,858	1.38	0.93_2.03	0.106	0.11475	0.380003
GSE9691_1.xlsx	GSE9691	Analysis of the effects of loss of E-cadherin and cell adhesion on human mammary epithelial cells	GSM245054,GSM245055,GSM245056,	HMLE_shEcad_rep1,HMLE_shEcad_rep2,HMLE_shEcad_rep3,	GSM245051,GSM245052,GSM245053,	HMLE_shCntrl_rep1,HMLE_shCntrl_rep2,HMLE_shCntrl_rep3,	CDH1	92 : 820 : 1,101 : 11,080	1.13	0.90_1.41	0.288	0.30977	0.596645	75 : 837 : 1,203 : 10,978	0.82	0.64_1.04	0.105	0.10643	0.364819
GSE9691_2.xlsx	GSE9691	Analysis of the effects of loss of E-cadherin and cell adhesion on human mammary epithelial cells	GSM245057,GSM245058,GSM245059,	HMLE_shEcad+shBcat_rep1,HMLE_shEcad+shBcat_rep2,HMLE_shEcad+shBcat_rep3,	GSM245051,GSM245052,GSM245053,	HMLE_shCntrl_rep1,HMLE_shCntrl_rep2,HMLE_shCntrl_rep3,	CDH1	95 : 817 : 1,083 : 11,098	1.19	0.95_1.49	0.12	0.13298	0.400985	83 : 829 : 1,268 : 10,913	0.86	0.68_1.09	0.21	0.21484	0.507364

## Sheet: L1sense
Filename	GSE Accession	Title	Case	Description	Control	Description	Official name	Dn (t-test p-value threshold = 0.01)						Up (t-test p-value threshold = 0.01)
								a:b:c:d	OR	CI	Chi-square p-value	Permuted p-value	q-value	a:b:c:d	OR	CI	Chi-square p-value	Permuted p-value	q-value
GSE10061.xlsx	GSE10061	Expression data of MCF7 cells following short-term E deprivation, ER-alpha siRNA knockdown and oxidant treatments	GSM254301,GSM254302,	72hr antiERalpha siRNA-1,72hr antiERalpha siRNA-2,	GSM254297,GSM254298,	Untreated MCF7 RNA-1,Untreated MCF7 RNA-2,	ESR1	7 : 223 : 224 : 12,639	1.77	0.83_3.80	0.137	0.19665	0.487751	7 : 223 : 277 : 12,586	1.43	0.67_3.05	0.358	0.35587	0.633423
GSE10232.xlsx	GSE10232	CTDG in PMA-activated Jurkat cells	GSM257471,GSM257660,	Jurkat cyclin T1 knockdown PMA treated 1,Jurkat cyclin T1 knockdown PMA treated 2,	GSM257472,GSM257661,	Jurkat control shRNA PMA treated 1,Jurkat control shRNA PMA treated 2,	CCNT1	3 : 308 : 255 : 19,808	0.76	0.24_2.37	0.632	0.80247	0.829296	7 : 304 : 296 : 19,767	1.54	0.72_3.28	0.262	0.33916	0.615262
GSE10233.xlsx	GSE10233	CTDG in PMA-activated MM6 cells	GSM257589,GSM257591,GSM257593,	MM6 cyclin T1 knockdown PMA treated 1,MM6 cyclin T1 knockdown PMA treated 2,MM6 cyclin T1 knockdown PMA treated 3,	GSM257617,GSM257620,GSM257622,	MM6 control shRNA PMA treated 1,MM6 control shRNA PMA treated 2,MM6 control shRNA PMA treated 3,	CCNT1	9 : 302 : 510 : 19,553	1.14	0.59_2.23	0.696	0.71355	0.821378	4 : 307 : 609 : 19,454	0.42	0.15_1.12	0.0731	0.08972	0.343097
GSE10234.xlsx	GSE10234	CTDG in LPS-activated MM6 cells	GSM257640,GSM257656,	MM6 cyclin T1 knockdown LPS treated 1,MM6 cyclin T1 knockdown LPS treated 2,	GSM257657,GSM257659,	MM6 control shRNA LPS treated 1,MM6 control shRNA LPS treated 2,	SDHB	3 : 308 : 236 : 19,827	0.82	0.26_2.57	0.731	0.80524	0.829296	6 : 305 : 301 : 19,762	1.29	0.57_2.92	0.538	0.63481	0.798695
GSE10241.xlsx	GSE10241	A Global Genomic View of MIF Knockdown Cell	GSM258515,GSM258530,	HEK293_MIF siRNA 1#_24h_Illumina,HEK293_MIF siRNA 2#_24h_Illumina,	GSM258516,GSM258517,	HEK293_Normal_24h_Illumina,HEK293_Control RNA_24h_Illumina,	AR	3 : 303 : 263 : 24,045	0.91	0.29_2.84	0.864	1	0.829296	4 : 302 : 199 : 24,109	1.6	0.59_4.35	0.348	0.52608	0.744781
GSE10289.xlsx	GSE10289	Cells silenced for SDHB expression and tumor phenotype	GSM259834,GSM259835,GSM259836,	D20_A,D20_B,D20_C,	GSM259831,GSM259832,GSM259833,	pU62_A,pU62_B,pU62_C,	SDHB	24 : 287 : 1,542 : 18,521	1	0.66_1.53	0.984	1	0.829296	34 : 277 : 1,624 : 18,439	1.39	0.97_2.00	0.0693	0.07532	0.306877
GSE10737.xlsx	GSE10737	CTDG in non-activated Jurkat cells	GSM254985,GSM257468,	Jurkat cyclin T1 knockdown Mock treated 2,Jurkat cyclin T1 knockdown Mock treated 1,	GSM257469,GSM257470,	Jurkat control shRNA Mock treated 1,Jurkat control shRNA Mock treated 2,	AR	4 : 307 : 179 : 19,884	1.45	0.53_3.92	0.465	0.53562	0.744781	4 : 307 : 155 : 19,908	1.67	0.62_4.54	0.307	0.31261	0.598828
GSE10738.xlsx	GSE10738	CTDG in non-activated MM6 cells	GSM257586,GSM257588,	MM6 cyclin T1 knockdown Mock treated 1,MM6 cyclin T1 knockdown Mock treated 2,	GSM257614,GSM257616,	MM6 control shRNA Mock treated 1,MM6 control shRNA Mock treated 2,	BMI1	4 : 307 : 250 : 19,813	1.03	0.38_2.79	0.95	1	0.829296	3 : 308 : 226 : 19,837	0.85	0.27_2.69	0.788	1	0.829296
GSE10890_1.xlsx	GSE10890	mRNA Breast Cancer Cell Line Profiles	GSM276083,GSM276084,GSM276085,	Replicate 1 for MCF7siRNAESR1_72h breast cell line,Replicate 2 for MCF7siRNAESR1_72h breast cell line,Replicate 3 for MCF7siRNAESR1_72h breast cell line,	GSM276080,GSM276081,GSM276082,	Replicate 1 for MCF7siRNActr72h breast cell line,Replicate 2 for MCF7siRNActr72h breast cell line,Replicate 3 for MCF7siRNActr72h breast cell line,	FOXF2	13 : 298 : 749 : 19,314	1.12	0.64_1.97	0.68	0.76248	0.829296	13 : 298 : 921 : 19,142	0.91	0.52_1.59	0.731	0.78719	0.829296
GSE10890_2.xlsx	GSE10890	mRNA Breast Cancer Cell Line Profiles	GSM276058,GSM276059,	Replicate 1 for MCF7siRNAESR1 breast cell line,Replicate 2 for MCF7siRNAESR1 breast cell line,	GSM276055,GSM276056,GSM276057,	Replicate 1 for MCF7siRNActr breast cell line,Replicate 2 for MCF7siRNActr breast cell line,Replicate 3 for MCF7siRNActr breast cell line,	NMNAT1	2 : 309 : 219 : 19,844	0.59	0.15_2.37	0.449	0.59138	0.777076	4 : 307 : 241 : 19,822	1.07	0.40_2.90	0.892	1	0.829296
GSE11011_1.xlsx	GSE11011	eIF4GI Links Nutrient Sensing by mTOR to Cell Proliferation and Inhibition of Autophagy	GSM278478,GSM278479,GSM278480,	human_MCF10A_siRNA-eIF4GI_polysomal RNA_R1,human_MCF10A_siRNA-eIF4GI_polysomal RNA_R2,human_MCF10A_siRNA-eIF4GI_polysomal RNA_R3,	GSM278481,GSM278482,GSM278483,	human_MCF10A_siRNA-control_polysomal RNA_R1,human_MCF10A_siRNA-control_polysomal RNA_R2,human_MCF10A_siRNA-control_polysomal RNA_R3,	DGCR8	7 : 212 : 334 : 12,333	1.22	0.57_2.61	0.609	0.66911	0.805114	3 : 216 : 208 : 12,459	0.83	0.26_2.62	0.753	0.80619	0.829296
GSE11011_2.xlsx	GSE11011	eIF4GI Links Nutrient Sensing by mTOR to Cell Proliferation and Inhibition of Autophagy	GSM278484,GSM278485,GSM278486,	human_MCF10A_siRNA-eIF4GI_total RNA_R1,human_MCF10A_siRNA-eIF4GI_total RNA_R2,human_MCF10A_siRNA-eIF4GI_total RNA_R3,	GSM278487,GSM278488,GSM278489,	human_MCF10A_siRNA-control_total RNA_R1,human_MCF10A_siRNA-control_total RNA_R2,human_MCF10A_siRNA-control_total RNA_R3,	DGCR8	2 : 211 : 383 : 12,207	0.3	0.07_1.22	0.0747	0.0997	0.356597	5 : 208 : 318 : 12,272	0.93	0.38_2.27	0.869	1	0.829296
GSE11422.xlsx	GSE11422	Genes differentially expressed upon CHD8 knockdown	GSM288248,GSM288249,GSM288260,	C33KD2_with doxycycline_1,C33KD2_with doxycycline_2,C33KD2_with doxycycline_3,	GSM287516,GSM288241,GSM288243,	C33KD2_without doxycycline_1,C33KD2_without doxycycline_2,C33KD2_without doxycycline_3,	EIF2C2	2 : 285 : 113 : 18,266	1.13	0.28_4.61	0.86	1	0.829296	2 : 285 : 129 : 18,250	0.99	0.24_4.03	0.992	1	0.829296
GSE11428_1.xlsx	GSE11428	Expression data from LNCaP and abl cells	GSM288299,GSM288300,GSM288301,	LNCaP siAR, biological replicate 1,LNCaP siAR, biological replicate 2,LNCaP siAR, biological replicate 3,	GSM288293,GSM288294,GSM288295,	LNCaP siControl, biological replicate 1,LNCaP siControl, biological replicate 2,LNCaP siControl, biological replicate 3,	DICER	2 : 309 : 71 : 19,992	1.82	0.45_7.46	0.397	0.63347	0.798695	2 : 309 : 87 : 19,976	1.49	0.36_6.06	0.578	0.65013	0.80273
GSE11428_2.xlsx	GSE11428	Expression data from LNCaP and abl cells	GSM288302,GSM288303,GSM288304,	abl siAR, biological replicate 1,abl siAR, biological replicate 2,abl siAR, biological replicate 3,	GSM288296,GSM288297,GSM288298,	abl siControl, biological replicate 1,abl siControl, biological replicate 2,abl siControl, biological replicate 3,	AR	2 : 309 : 98 : 19,964	1.32	0.32_5.37	0.699	1	0.829296	4 : 307 : 118 : 19,944	2.2	0.81_6.00	0.113	0.11678	0.380609
GSE11581.xlsx	GSE11581	Role of FAK, dominant-negative FAK, FAK-CD and FAKsiRNA in MCF-7 human breast cancer cell tumorigenesis	GSM292136,GSM292137,GSM318854,GSM318855,	FAKsiRNA#1,FAKsiRNA#2,FAKsiRNA#1,FAKsiRNA#2,	GSM292139,GSM318859,GSM318856,	MCF-7-Vector,MCF-7-Vector,MCF7 siRNA control,	CXCR4	1 : 310 : 102 : 19,961	0.63	0.09_4.54	0.645	0.7391	0.821378	5 : 306 : 193 : 19,870	1.68	0.69_4.12	0.249	0.37852	0.650843
GSE11618_1.xlsx	GSE11618	Stable XIAP knockdown in HCT116 colon cancer cells	GSM294806,GSM294807,GSM294808,GSM294809,	X_p4_rep1,X_p4_rep2,X_p4_rep3,X_p4_rep4,	GSM294802,GSM294803,GSM294804,GSM294805,	L_p4_rep1,L_p4_rep2,L_p4_rep3,L_p4_rep4,	XIAP	6 : 305 : 205 : 19,858	1.91	0.84_4.33	0.117	0.14273	0.414862	8 : 303 : 290 : 19,773	1.8	0.88_3.67	0.1	0.1431	0.414862
GSE11618_2.xlsx	GSE11618	Stable XIAP knockdown in HCT116 colon cancer cells	GSM294810,GSM294811,GSM294812,GSM294813,	X_p8_rep1,X_p8_rep2,X_p8_rep3,X_p8_rep4,	GSM294814,GSM294815,GSM294816,GSM294817,	L_p8_rep1,L_p8_rep2,L_p8_rep3,L_p8_rep4,	XIAP	4 : 307 : 193 : 19,870	1.34	0.50_3.63	0.562	0.77359	0.829296	9 : 302 : 296 : 19,767	1.99	1.02_3.90	0.0409	0.05395	0.252541
GSE11865.xlsx	GSE11865	Downstreams of hnRNP A2 in Colo16 cells	GSM299449,GSM299450,	Colo16 cells_hnRNP A2 shRNA_rep1,Colo16 cells_hnRNP A2 shRNA_rep2,	GSM299447,GSM299448,	Colo16 cells_nonspecific shRNA-rep1,Colo16 cells_nonspecific shRNA_rep2,	PSF	2 : 224 : 112 : 12,720	1.01	0.25_4.13	0.984	1	0.829296	2 : 224 : 107 : 12,725	1.06	0.26_4.33	0.933	1	0.829296
GSE11915-GPL6102_1.xlsx	GSE11915	SOX4 effect on LNCaP prostate cancer cells	GSM301110,GSM301111,GSM301112,	LNCaP SOX4 hybridization 2 Replicate 1,LNCaP SOX4 hybridization 2 Replicate 2,LNCaP SOX4 hybridization 2 Replicate 3,	GSM301116,GSM301117,GSM301118,	LNCaP GFP hybridization 2 Replicate 1,LNCaP GFP hybridization 2 Replicate 2,LNCaP GFP hybridization 2 Replicate 3,	ERG	0 : 306 : 250 : 24,058	0	#NUM!_#NUM!	0.0746	0.08149	0.322421	6 : 300 : 370 : 23,938	1.29	0.57_2.92	0.534	0.63721	0.798695
GSE11915-GPL6102_2.xlsx	GSE11915	SOX4 effect on LNCaP prostate cancer cells	GSM301107,GSM301108,GSM301109,	LNCaP SOX4 hybridization 1 Replicate 1,LNCaP SOX4 hybridization 1 Replicate 2,LNCaP SOX4 hybridization 1 Replicate 3,	GSM301113,GSM301114,GSM301115,	LNCaP GFP hybridization 1 Replicate 1,LNCaP GFP hybridization 1 Replicate 2,LNCaP GFP hybridization 1 Replicate 3,	miR-302c	2 : 304 : 207 : 24,101	0.77	0.19_3.10	0.708	0.78086	0.829296	7 : 299 : 313 : 23,995	1.79	0.84_3.83	0.125	0.12366	0.390638
GSE12056.xlsx	GSE12056	Expression Profile of CREB knockdown in Myeloid Leukemia Cells	GSM304487,GSM304488,GSM304489,GSM304490,GSM304491,GSM304492,GSM304493,GSM304494,GSM304495,GSM304496,	K562 cells CREB Knock-out replicate 1,K562 cells CREB Knock-out replicate 2,K562 cells CREB Knock-out replicate 3,K562 cells CREB Knock-out replicate 4,K562 cells CREB Knock-out replicate 5,K562 cells CREB Knock-out replicate 6,K562 cells CREB Knock-out replicate 7,K562 cells CREB Knock-out replicate 8,K562 cells CREB Knock-out replicate 9,K562 cells CREB Knock-out replicate 10,	GSM304303,GSM304304,GSM304479,GSM304498,GSM304480,GSM304481,GSM304482,GSM304483,GSM304484,GSM304486,	K562 cells control replicate 1,K562 cells control replicate 2,K562 cells control replicate 3,K562 cells control replicate 4,K562 cells control replicate 5,K562 cells control replicate 6,K562 cells control replicate 7,K562 cells control replicate 8,K562 cells control replicate 9,K562 cells control replicate 10,	YY1	21 : 290 : 1,412 : 18,651	0.96	0.61_1.49	0.845	0.9112	0.829296	40 : 271 : 1,916 : 18,147	1.4	1.00_1.95	0.0491	0.05323	0.250626
GSE12064.xlsx	GSE12064	BMI-1 promotes Ewing sarcoma tumorigenicity independent of CDKN2a-repression	GSM304650,GSM304651,GSM304652,	siBmi-1, biological rep1,siBmi-1, biological rep2,siBmi-1, biological rep3,	GSM304647,GSM304648,GSM304649,	siControl, biological rep1,siControl, biological rep2,siControl, biological rep3,	BMI1	1 : 263 : 128 : 15,794	0.47	0.07_3.37	0.441	0.53652	0.744781	2 : 262 : 254 : 15,668	0.47	0.12_1.90	0.279	0.33478	0.615262
GSE12242.xlsx	GSE12242	Gene expression profiling in p53 and p73 double knockdown HCT116-3(6) cells	GSM307630,GSM307631,GSM307632,GSM307633,GSM307634,GSM307635,GSM307636,GSM307637,	p53 and p73 siRNA transfected HCT116-3(6), replicate 1,p53 and p73 siRNA transfected HCT116-3(6), replicate 2,p53 and p73 siRNA transfected HCT116-3(6), replicate 3,p53 and p73 siRNA transfected HCT116-3(6), replicate 4,p53 and p73 siRNA transfected HCT116-3(6), replicate 5,p53 and p73 siRNA transfected HCT116-3(6), replicate 6,p53 and p73 siRNA transfected HCT116-3(6), replicate 7,p53 and p73 si…	GSM307286,GSM307287,GSM307591,GSM307600,GSM307626,GSM307627,GSM307628,GSM307629,	lacZ siRNA transfected HCT116-3(6), replicate 1,lacZ siRNA transfected HCT116-3(6), replicate 2,lacZ transfected HCT116-3(6), replicate 3,lacZ transfected HCT116-3(6), replicate 4,lacZ transfected HCT116-3(6), replicate 5,lacZ transfected HCT116-3(6), replicate 6,lacZ transfected HCT116-3(6), replicate 7,lacZ transfected HCT116-3(6), replicate 8,	STK33	0 : 285 : 40 : 15,261	0	#NUM!_#NUM!	0.387	0.64516	0.799632	3 : 282 : 85 : 15,216	1.9	0.60_6.06	0.267	0.41433	0.67275
GSE12320_1.xlsx	GSE12320	Differential gene expression in GBS6 cells after EWS-POU5F1 knockdown	GSM309616,GSM468450,GSM468451,	GBS6 cells transfected with POU5F1 siRNA-1 (1st),GBS6 cells transfected with POU5F1 siRNA-1 (2nd),GBS6 cells transfected with POU5F1 siRNA-1 (3rd),	GSM309615,GSM468448,GSM468449,	GBS6 cells transfected with negative control siRNA (1st),GBS6 cells transfected with negative control siRNA (2nd),GBS6 cells transfected with negative control siRNA (3rd),	TFAP2C	7 : 304 : 295 : 19,767	1.54	0.72_3.29	0.258	0.33716	0.615262	3 : 308 : 254 : 19,808	0.76	0.24_2.38	0.636	0.80228	0.829296
GSE12320_2.xlsx	GSE12320	Differential gene expression in GBS6 cells after EWS-POU5F1 knockdown	GSM309617,GSM468452,GSM468453,	GBS6 cells transfected with POU5F1 siRNA-2 (1st),GBS6 cells transfected with POU5F1 siRNA-2 (2nd),GBS6 cells transfected with POU5F1 siRNA-2 (3rd),	GSM309615,GSM468448,GSM468449,	GBS6 cells transfected with negative control siRNA (1st),GBS6 cells transfected with negative control siRNA (2nd),GBS6 cells transfected with negative control siRNA (3rd),	PPARA	5 : 306 : 316 : 19,746	1.02	0.42_2.49	0.963	1	0.829296	6 : 305 : 297 : 19,765	1.31	0.58_2.96	0.516	0.63428	0.798695
GSE12444.xlsx	GSE12444	FOXF2-regulated genes in human primary prostate stromal cells	GSM312558,GSM312670,GSM312674,	PrSC, FOXF2 siRNA, array A,PrSC, FOXF2 siRNA, array B,PrSC, FOXF2 siRNA, array C,	GSM312562,GSM312672,GSM312556,	PrSC, control siRNA, array A,PrSC, control siRNA, array B,PrSC, control siRNA, array C,	FOXF2	1 : 310 : 172 : 19,891	0.37	0.05_2.67	0.307	0.38239	0.651252	10 : 301 : 257 : 19,806	2.56	1.35_4.86	0.00291	0.00799	0.0751441
GSE12692.xlsx	GSE12692	EZH2 is a mediator of EWS-FLI1 driven tumor growth blocking endothelial and neuro-ectodermal differentiation	GSM318631,GSM318635,	A673 cells treated with ezh2 siRNA no.2, biological rep2,A673 cells treated with ezh2 siRNA no.2, biological rep1,	GSM318628,GSM318632,	A673 cells treated with control siRNA, biological rep2,A673 cells treated with control siRNA, biological rep1,	PPIB	1 : 225 : 67 : 12,765	0.85	0.12_6.13	0.869	1	0.829296	0 : 226 : 145 : 12,687	0	#NUM!_#NUM!	0.108	0.11849	0.380609
GSE12762_1.xlsx	GSE12762	Effect of 4-Hydroxynonenal on gene expression. Comparison of HSF1-siRNA silenced vs control cells	GSM320168,GSM320169,GSM320170,	RKO_HSF1siRNA_6hHNE_REP1,RKO_HSF1siRNA_6hHNE_REP2,RKO_HSF1siRNA_6hHNE_REP3,	GSM320086,GSM320087,GSM320144,	RKO_NEGsiRNA_6hHNE_REP1,RKO_NEGsiRNA_6hHNE_REP2,RKO_NEGsiRNA_6hHNE_REP3,	HSF1	15 : 289 : 844 : 19,308	1.19	0.70_2.00	0.52	0.56326	0.760541	8 : 296 : 544 : 19,608	0.97	0.48_1.98	0.942	1	0.829296
GSE12762_2.xlsx	GSE12762	Effect of 4-Hydroxynonenal on gene expression. Comparison of HSF1-siRNA silenced vs control cells	GSM320165,GSM320166,GSM320167,	RKO_HSF1siRNA_6hDMSO_REP1,RKO_HSF1siRNA_6hDMSO_REP2,RKO_HSF1siRNA_6hDMSO_REP3,	GSM320083,GSM320084,GSM320085,	RKO_NEGsiRNA_6hDMSO_REP1,RKO_NEGsiRNA_6hDMSO_REP2,RKO_NEGsiRNA_6hDMSO_REP3,	PCARNEQ	8 : 296 : 309 : 19,843	1.74	0.85_3.53	0.124	0.15059	0.426974	4 : 300 : 341 : 19,811	0.77	0.29_2.09	0.613	0.66867	0.805114
GSE12886.xlsx	GSE12886	Effect of the silencing of WT1 expression on HCC transcriptome	GSM323069,GSM323070,GSM323071,	siWT-1,siWT-2,siWT-3,	GSM323066,GSM323067,GSM323068,	siGL-1,siGL-2,siGL-3,	STAT1	17 : 294 : 821 : 19,242	1.36	0.83_2.22	0.226	0.24694	0.548592	17 : 294 : 948 : 19,115	1.17	0.71_1.91	0.541	0.59192	0.777076
GSE13284.xlsx	GSE13284	Human CD34-derived erythroid progenitors treated with BCL11A siRNAs	GSM335328,GSM335329,GSM335330,GSM335331,GSM335332,GSM335333,	B1,B2,B3,B4,B5,B6,	GSM335322,GSM335323,GSM335324,GSM335325,GSM335326,GSM335327,	N1,N2,N3,N4,N5,N6,	ERG	19 : 292 : 814 : 19,235	1.54	0.96_2.46	0.0702	0.08025	0.319149	5 : 306 : 304 : 19,745	1.06	0.44_2.59	0.896	1	0.829296
GSE13285-GPL570.xlsx	GSE13285	Human Fetal Hemoglobin Expression is Regulated by the Developmental Stage-Specific Repressor BCL11A	GSM335328,GSM335329,GSM335330,GSM335331,GSM335332,GSM335333,	B1,B2,B3,B4,B5,B6,	GSM335322,GSM335323,GSM335324,GSM335325,GSM335326,GSM335327,	N1,N2,N3,N4,N5,N6,	ATM	19 : 292 : 814 : 19,235	1.54	0.96_2.46	0.0702	0.08025	0.319149	5 : 306 : 304 : 19,745	1.06	0.44_2.59	0.896	1	0.829296
GSE13332.xlsx	GSE13332	Gene Expression in Castration-Resistant C4-2 Cells after AR Knockdown	GSM336349,GSM336361,GSM336378,	C4-2 AR knock down using shRNA +DOX, replicate 1,C4-2 AR knock down using shRNA +DOX, replicate 2,C4-2 AR knock down using shRNA +DOX, replicate 3,	GSM336383,GSM336384,GSM336387,	C4-2 scrambled shRNA control +DOX, replicate 1,C4-2 scrambled shRNA control +DOX, replicate 2,C4-2 scrambled shRNA control +DOX, replicate 3,	RELA	1 : 189 : 98 : 16,210	0.88	0.12_6.31	0.895	1	0.829296	1 : 189 : 120 : 16,188	0.71	0.10_5.14	0.736	1	0.829296
GSE13449.xlsx	GSE13449	Expression analysis upon NAMPT knockdown in MCF-7 cells	GSM339271,GSM339272,GSM339273,	MCF-7 cells_NAMPT knockdown_replicate 1,MCF-7 cells_NAMPT knockdown_replicate 2,MCF-7 cells_NAMPT knockdown_replicate 3,	GSM339268,GSM339269,GSM339270,	MCF-7 cells_luciferase matching NAMPT_replicate 1,MCF-7 cells_luciferase matching NAMPT_replicate 2,MCF-7 cells_luciferase matching NAMPT_replicate 3,	TP53	3 : 223 : 160 : 12,672	1.07	0.34_3.36	0.914	1	0.829296	1 : 225 : 118 : 12,714	0.48	0.07_3.44	0.454	0.53799	0.744781
GSE13458-GPL571_1.xlsx	GSE13458	Expression analysis upon NMNAT1 knockdown in MCF-7 cells	GSM339417,GSM339418,	MCF-7 cells_NMNAT1 knockdown_control_replicate 1,MCF-7 cells_NMNAT1 knockdown_control_replicate 3,	GSM339381,GSM339382,	MCF-7 cells_luciferase knockdown_control_replicate 1,MCF-7 cells_luciferase knockdown_control_replicate 3,	LACZ	1 : 225 : 131 : 12,700	0.43	0.06_3.10	0.389	0.52913	0.744781	4 : 222 : 100 : 12,731	2.29	0.84_6.29	0.0968	0.10608	0.364819
GSE13458-GPL571_2.xlsx	GSE13458	Expression analysis upon NMNAT1 knockdown in MCF-7 cells	GSM339419,GSM339420,	MCF-7 cells_NMNAT1 knockdown_E2_replicate 1,MCF-7 cells_NMNAT1 knockdown_E2_replicate 3,	GSM339383,GSM339411,	MCF-7 cells_luciferase knockdown_E2_replicate 1,MCF-7 cells_luciferase knockdown_E2_replicate 3,	NMNAT1	4 : 222 : 87 : 12,745	2.64	0.96_7.25	0.0505	0.07403	0.305302	2 : 224 : 115 : 12,717	0.99	0.24_4.02	0.986	1	0.829296
GSE13459.xlsx	GSE13459	Expression analysis upon SIRT1 knockdown in MCF-7 cells	GSM324900,GSM324901,GSM324902,	MCF-7 SIRT1 Replicate 1,MCF-7 SIRT1 Replicate 2,MCF-7 SIRT1 Replicate 3,	GSM324888,GSM324889,GSM324890,	MCF-7 Luciferase Replicate 1,MCF-7 Luciferase Replicate 2,MCF-7 Luciferase Replicate 3,	STAT5A + STAT5B cotransfected	2 : 224 : 100 : 12,732	1.14	0.28_4.64	0.858	1	0.829296	4 : 222 : 113 : 12,719	2.03	0.74_5.55	0.16	0.27376	0.566209
GSE13638_1.xlsx	GSE13638	Ago2 or Dicer knockdown effects on mRNA levels in HeLa	GSM343390,GSM343391,	HeLa_siAgo2_24_rep1,HeLa_siAgo2_24_rep2,	GSM343388,GSM343389,	HeLa_siGFP_24_rep1,HeLa_siGFP_24_rep2,	EIF2C2	3 : 301 : 103 : 20,049	1.94	0.61_6.15	0.252	0.40983	0.670494	0 : 304 : 142 : 20,010	0	#NUM!_#NUM!	0.142	0.17839	0.465867
GSE13638_2.xlsx	GSE13638	Ago2 or Dicer knockdown effects on mRNA levels in HeLa	GSM343392,GSM343393,	HeLa_siDicer_24_rep1,HeLa_siDicer_24_rep2,	GSM343388,GSM343389,	HeLa_siGFP_24_rep1,HeLa_siGFP_24_rep2,	NUT	0 : 304 : 125 : 20,027	0	#NUM!_#NUM!	0.168	0.27333	0.566209	1 : 303 : 144 : 20,008	0.46	0.06_3.29	0.426	0.53244	0.744781
GSE13638_3.xlsx	GSE13638	Ago2 or Dicer knockdown effects on mRNA levels in HeLa	GSM343396,GSM343397,	HeLa_siAgo2_48_rep1,HeLa_siAgo2_48_rep2,	GSM343394,GSM343395,	HeLa_siGFP_48_rep1,HeLa_siGFP_48_rep2,	EGR3	2 : 302 : 91 : 20,061	1.46	0.36_5.95	0.596	0.65015	0.80273	0 : 304 : 110 : 20,042	0	#NUM!_#NUM!	0.196	0.2729	0.566209
GSE13638_4.xlsx	GSE13638	Ago2 or Dicer knockdown effects on mRNA levels in HeLa	GSM343398,GSM343399,	HeLa_siDicer_48_rep1,HeLa_siDicer_48_rep2,	GSM343394,GSM343395,	HeLa_siGFP_48_rep1,HeLa_siGFP_48_rep2,	DICER	0 : 304 : 147 : 20,005	0	#NUM!_#NUM!	0.135	0.17906	0.466581	3 : 301 : 135 : 20,017	1.48	0.47_4.67	0.503	0.72462	0.821378
GSE13639_1.xlsx	GSE13639	Drosha or DGCR8 knockdown effects on mRNA levels in HeLa	GSM343407,GSM343408,	HeLa_siDGCR8_24_rep1,HeLa_siDGCR8_24_rep2,	GSM343401,GSM343405,	HeLa_siGFP_24_rep1,HeLa_siGFP_24,	DGCR8	5 : 306 : 172 : 19,884	1.89	0.77_4.63	0.157	0.2013	0.4887	6 : 305 : 132 : 19,924	2.97	1.30_6.78	0.0067	0.01888	0.134018
GSE13639_2.xlsx	GSE13639	Drosha or DGCR8 knockdown effects on mRNA levels in HeLa	GSM343412,GSM343411,	HeLa_siDGCR8_48_rep2,HeLa_siDGCR8_48_rep1,	GSM343409,GSM343403,	HeLa_siGFP_48,HeLa_siGFP_48_rep1,	HNF4a+HNF4g	4 : 307 : 184 : 19,871	1.41	0.52_3.81	0.5	0.53877	0.744781	3 : 308 : 192 : 19,863	1.01	0.32_3.17	0.99	1	0.829296
GSE13639_3.xlsx	GSE13639	Drosha or DGCR8 knockdown effects on mRNA levels in HeLa	GSM343402,GSM343406,	HeLa_siDrosha_24_rep1,HeLa_siDrosha_24_rep2,	GSM343401,GSM343405,	HeLa_siGFP_24_rep1,HeLa_siGFP_24,	STAT3	3 : 308 : 219 : 19,834	0.88	0.28_2.77	0.83	1	0.829296	3 : 308 : 159 : 19,894	1.22	0.39_3.84	0.735	0.73958	0.821422
GSE13639_4.xlsx	GSE13639	Drosha or DGCR8 knockdown effects on mRNA levels in HeLa	GSM343410,GSM343404,	HeLa_siDrosha_48_rep2,HeLa_siDrosha_48_rep1,	GSM343409,GSM343403,	HeLa_siGFP_48,HeLa_siGFP_48_rep1,	CEBPB	2 : 309 : 217 : 19,834	0.59	0.15_2.39	0.456	0.59132	0.777076	3 : 308 : 178 : 19,873	1.09	0.35_3.42	0.886	1	0.829296
GSE13640-GPL570_1.xlsx	GSE13640	Effect of miRNA biogenesis factors on mRNA levels	GSM343407,GSM343408,	HeLa_siDGCR8_24_rep1,HeLa_siDGCR8_24_rep2,	GSM343401,GSM343405,	HeLa_siGFP_24_rep1,HeLa_siGFP_24,	DGCR8	5 : 306 : 172 : 19,884	1.89	0.77_4.63	0.157	0.2013	0.4887	6 : 305 : 132 : 19,924	2.97	1.30_6.78	0.0067	0.01888	0.134018
GSE13640-GPL570_2.xlsx	GSE13640	Effect of miRNA biogenesis factors on mRNA levels	GSM343402,GSM343406,	HeLa_siDrosha_24_rep1,HeLa_siDrosha_24_rep2,	GSM343401,GSM343405,	HeLa_siGFP_24_rep1,HeLa_siGFP_24,	RUNX1	3 : 308 : 219 : 19,834	0.88	0.28_2.77	0.83	1	0.829296	3 : 308 : 159 : 19,894	1.22	0.39_3.84	0.735	0.73958	0.821422
GSE13640-GPL570_3.xlsx	GSE13640	Effect of miRNA biogenesis factors on mRNA levels	GSM343404,GSM343410,	HeLa_siDrosha_48_rep1,HeLa_siDrosha_48_rep2,	GSM343403,GSM343409,	HeLa_siGFP_48_rep1,HeLa_siGFP_48,	CEBPB	2 : 309 : 217 : 19,834	0.59	0.15_2.39	0.456	0.59132	0.777076	3 : 308 : 178 : 19,873	1.09	0.35_3.42	0.886	1	0.829296
GSE13640-GPL570_4.xlsx	GSE13640	Effect of miRNA biogenesis factors on mRNA levels	GSM343411,GSM343412,	HeLa_siDGCR8_48_rep1,HeLa_siDGCR8_48_rep2,	GSM343403,GSM343409,	HeLa_siGFP_48_rep1,HeLa_siGFP_48,	ERBB3	4 : 307 : 184 : 19,871	1.41	0.52_3.81	0.5	0.53877	0.744781	3 : 308 : 192 : 19,863	1.01	0.32_3.17	0.99	1	0.829296
GSE13640-GPL6244_1.xlsx	GSE13640	Effect of miRNA biogenesis factors on mRNA levels	GSM343390,GSM343391,	HeLa_siAgo2_24_rep1,HeLa_siAgo2_24_rep2,	GSM343388,GSM343389,	HeLa_siGFP_24_rep1,HeLa_siGFP_24_rep2,	EIF2C2	3 : 301 : 103 : 20,049	1.94	0.61_6.15	0.252	0.40983	0.670494	0 : 304 : 142 : 20,010	0	#NUM!_#NUM!	0.142	0.17839	0.465867
GSE13640-GPL6244_2.xlsx	GSE13640	Effect of miRNA biogenesis factors on mRNA levels	GSM343392,GSM343393,	HeLa_siDicer_24_rep1,HeLa_siDicer_24_rep2,	GSM343388,GSM343389,	HeLa_siGFP_24_rep1,HeLa_siGFP_24_rep2,	RDBP	0 : 304 : 125 : 20,027	0	#NUM!_#NUM!	0.168	0.27333	0.566209	1 : 303 : 144 : 20,008	0.46	0.06_3.29	0.426	0.53244	0.744781
GSE13640-GPL6244_3.xlsx	GSE13640	Effect of miRNA biogenesis factors on mRNA levels	GSM343396,GSM343397,	HeLa_siAgo2_48_rep1,HeLa_siAgo2_48_rep2,	GSM343394,GSM343395,	HeLa_siGFP_48_rep1,HeLa_siGFP_48_rep2,	KAT8	2 : 302 : 91 : 20,061	1.46	0.36_5.95	0.596	0.65015	0.80273	0 : 304 : 110 : 20,042	0	#NUM!_#NUM!	0.196	0.2729	0.566209
GSE13640-GPL6244_4.xlsx	GSE13640	Effect of miRNA biogenesis factors on mRNA levels	GSM343398,GSM343399,	HeLa_siDicer_48_rep1,HeLa_siDicer_48_rep2,	GSM343394,GSM343395,	HeLa_siGFP_48_rep1,HeLa_siGFP_48_rep2,	DICER	0 : 304 : 147 : 20,005	0	#NUM!_#NUM!	0.135	0.17906	0.466581	3 : 301 : 135 : 20,017	1.48	0.47_4.67	0.503	0.72462	0.821378
GSE13674_1.xlsx	GSE13674	microRNA-101 represses EZH2 in cancer	GSM343878,GSM343879,GSM343880,	miR-101 1 with UMUC3,miR-101 2 with UMUC3,miR-101 3 with UMUC3,	GSM343848,GSM343876,GSM343877,	Control miRNA 1 with UMUC3,Control miRNA 2 with UMUC3,Control miRNA 3 with UMUC3,	miR-101	8 : 276 : 1,031 : 23,886	0.67	0.33_1.36	0.266	0.29723	0.582987	19 : 265 : 1,017 : 23,900	1.68	1.05_2.70	0.0277	0.03481	0.196074
GSE13674_2.xlsx	GSE13674	microRNA-101 represses EZH2 in cancer	GSM343884,GSM343885,GSM343886,	EZH2 siRNA 1 with UMUC3,EZH2 siRNA 2 with UMUC3,EZH2 siRNA 3 with UMUC3,	GSM343881,GSM343882,GSM343883,	control siRNA 1 with UMUC3,control siRNA 2 with UMUC3,control siRNA 3 with UMUC3,	KDM2A	3 : 281 : 392 : 24,525	0.67	0.21_2.09	0.486	0.63719	0.798695	6 : 278 : 414 : 24,503	1.28	0.57_2.88	0.555	0.63832	0.798695
GSE13714_1.xlsx	GSE13714	HOXA9 is required for survival in human MLL rearranged acute leukemias	GSM344801,GSM344802,GSM344803,	MOLM14_1F3HOXA9sh_suppression_rep1,MOLM14_1F3HOXA9sh_suppression_rep2,MOLM14_1F3HOXA9sh_suppression_rep3,	GSM344807,GSM344808,GSM344809,GSM344810,GSM344811,GSM344812,	MOLM14_GFPcontrolsh_control_rep1,MOLM14_GFPcontrolsh_control_rep2,MOLM14_GFPcontrolsh_control_rep3,MOLM14_GFPcontrolsh_control_rep4,MOLM14_GFPcontrolsh_control_rep5,MOLM14_GFPcontrolsh_control_rep6,	HOXA9	42 : 184 : 2,682 : 10,150	0.86	0.62_1.21	0.395	0.4092	0.670494	64 : 162 : 4,059 : 8,773	0.85	0.64_1.14	0.288	0.31093	0.596781
GSE13714_2.xlsx	GSE13714	HOXA9 is required for survival in human MLL rearranged acute leukemias	GSM344804,GSM344805,GSM344806,	MOLM14_2A5HOXA9sh_suppression_rep1,MOLM14_2A5HOXA9sh_suppression_rep2,MOLM14_2A5HOXA9sh_suppression_rep3,	GSM344807,GSM344808,GSM344809,GSM344810,GSM344811,GSM344812,	MOLM14_GFPcontrolsh_control_rep1,MOLM14_GFPcontrolsh_control_rep2,MOLM14_GFPcontrolsh_control_rep3,MOLM14_GFPcontrolsh_control_rep4,MOLM14_GFPcontrolsh_control_rep5,MOLM14_GFPcontrolsh_control_rep6,	IGF2BP1	47 : 179 : 2,674 : 10,158	1	0.72_1.38	0.988	1	0.829296	69 : 157 : 4,114 : 8,718	0.93	0.70_1.24	0.625	0.6658	0.805114
GSE13763_1.xlsx	GSE13763	Gene expression profiling after RNA interference of CXCR4 in human ovarian cancer cell line IGROV-1.	GSM346594,GSM346595,GSM346596,	shCXCR4 (I) -1,shCXCR4 (I) -2,shCXCR4 (I) -3,	GSM346603,GSM346604,GSM346605,	IGROV - Mock -1,IGROV - Mock -2,IGROV - Mock -3,	CXCR4	21 : 290 : 1,252 : 18,811	1.09	0.70_1.70	0.711	0.72141	0.821378	19 : 292 : 1,003 : 19,060	1.24	0.77_1.98	0.373	0.42919	0.68403
GSE13763_2.xlsx	GSE13763	Gene expression profiling after RNA interference of CXCR4 in human ovarian cancer cell line IGROV-1.	GSM346597,GSM346598,GSM346599,	shCXCR4 (II) -1,shCXCR4 (II) -2,shCXCR4 (II) -3,	GSM346603,GSM346604,GSM346605,	IGROV - Mock -1,IGROV - Mock -2,IGROV - Mock -3,	CXCR4	24 : 287 : 1,078 : 18,985	1.47	0.97_2.24	0.0698	0.07462	0.305402	9 : 302 : 571 : 19,492	1.02	0.52_1.98	0.96	1	0.829296
GSE13857.xlsx	GSE13857	PSF regulates specific subsets of human mRNAs	GSM348301,GSM348302,	knockdown_1_1,knockdown_3_1,	GSM348298,GSM348300,	control_6_2,control_6_4,	PSF	0 : 290 : 46 : 17,968	0	#NUM!_#NUM!	0.389	0.64659	0.800179	1 : 289 : 48 : 17,966	1.3	0.18_9.42	0.798	1	0.829296
GSE14043_1.xlsx	GSE14043	Genome-wide impact of ART-27 loss on androgen-regulated transcription in prostate cancer cells	GSM352571,GSM352572,	LNCaP siART-27 plus R1881, rep1,LNCaP siART-27 plus R1881, rep2,	GSM352567,GSM352568,	LNCaP control plus R1881, rep1,LNCaP control plus R1881, rep2,	HDAC1	3 : 223 : 219 : 12,588	0.77	0.25_2.43	0.66	0.80158	0.829296	3 : 223 : 137 : 12,670	1.24	0.39_3.94	0.709	0.73831	0.821378
GSE14043_2.xlsx	GSE14043	Genome-wide impact of ART-27 loss on androgen-regulated transcription in prostate cancer cells	GSM352569,GSM352570,	LNCaP siART-27 plus ethanol, rep1,LNCaP siART-27 plus ethanol, rep2,	GSM352565,GSM352566,	LNCaP control plus ethanol, rep1,LNCaP control plus ethanol, rep2,	HDAC1	3 : 223 : 228 : 12,585	0.74	0.24_2.34	0.61	0.64223	0.798695	5 : 221 : 207 : 12,606	1.38	0.56_3.38	0.482	0.59301	0.777196
GSE14428_1.xlsx	GSE14428	Physiological defects associated with short hairpin RNA-mediated silencing of PGC-1-related coactivator (PRC)	GSM347895,GSM347896,GSM347897,	U2OS_PRC_shRNA4_pLenti_1,U2OS_PRC_shRNA4_pLenti_2,U2OS_PRC_shRNA4_pLenti_3,	GSM347892,GSM347893,GSM347894,	U2OS_control_shRNA_pLenti_1,U2OS_control_shRNA_pLenti_2,U2OS_control_shRNA_pLenti_3,	H3.X + H3.Y	8 : 294 : 357 : 23,652	1.8	0.89_3.67	0.0989	0.14392	0.416351	3 : 299 : 367 : 23,642	0.65	0.21_2.02	0.45	0.50123	0.736722
GSE14428_2.xlsx	GSE14428	Physiological defects associated with short hairpin RNA-mediated silencing of PGC-1-related coactivator (PRC)	GSM347907,GSM347908,GSM347909,	U2OS_PRC_shRNA1_pLenti_1_2007,U2OS_PRC_shRNA1_pLenti_2_2007,U2OS_PRC_shRNA1_pLenti_3_2007,	GSM347904,GSM347905,GSM347906,	U2OS_control_shRNA_pLenti_1_2007,U2OS_control_shRNA_pLenti_2_2007,U2OS_control_shRNA_pLenti_3_2007,	PPRC1	20 : 286 : 1,043 : 23,264	1.56	0.99_2.46	0.0549	0.06412	0.281328	21 : 285 : 969 : 23,338	1.77	1.13_2.78	0.0109	0.01389	0.108146
GSE14680.xlsx	GSE14680	Expression data from multiple myeloma cells overexpressing CS1 versus CS1 knockdown	GSM366607,GSM366608,GSM366609,GSM366610,	OPM2 transfected with lentiviral CS1 shRNA, rep1,OPM2 transfected with lentiviral CS1 shRNA, rep2,OPM2 transfected with lentiviral CS1 shRNA, rep3,OPM2 transfected with lentiviral CS1 shRNA, rep4,	GSM366605,GSM366606,	OPM2 transfected with control vector, rep1,OPM2 transfected with control vector, rep2,	SLAMF7	16 : 295 : 1,560 : 18,503	0.64	0.39_1.07	0.0848	0.08662	0.335276	22 : 289 : 1,984 : 18,079	0.69	0.45_1.07	0.0982	0.10279	0.361768
GSE14801.xlsx	GSE14801	Expression data from ERG Si treated and Control HUVEC cells	GSM370399,GSM370400,	HUVEC treated with ERG SiRNA , biological rep1,HUVEC treated with ERG SiRNA , biological rep2,	GSM370403,GSM370404,	HUVEC infected with Control Vector , biological rep1,HUVEC infected with Control Vector, biological rep2,	ERG	6 : 304 : 316 : 19,720	1.23	0.54_2.78	0.616	0.64127	0.798695	7 : 303 : 288 : 19,748	1.58	0.74_3.38	0.23	0.22504	0.519971
GSE14847_1.xlsx	GSE14847	The effect of miRNA overexpression on gene expression profile of MCF-7 cells	GSM371428,GSM371429,	MCF7_18a24h_array1,MCF7_18a24h_array2,	GSM371435,GSM371436,	MCF7_scramble24h_array1,MCF7_scramble24h_array2,	SRF	1 : 305 : 187 : 24,121	0.42	0.06_3.03	0.377	0.52326	0.744781	4 : 302 : 239 : 24,069	1.33	0.49_3.61	0.569	0.77576	0.829296
GSE14847_2.xlsx	GSE14847	The effect of miRNA overexpression on gene expression profile of MCF-7 cells	GSM371430,GSM371431,	MCF7_193b24h_array1,MCF7_193b24h_array2,	GSM371435,GSM371436,	MCF7_scramble24h_array1,MCF7_scramble24h_array2,	LSD2	2 : 304 : 223 : 24,085	0.71	0.18_2.87	0.63	0.77633	0.829296	3 : 303 : 209 : 24,099	1.14	0.36_3.59	0.821	1	0.829296
GSE14847_3.xlsx	GSE14847	The effect of miRNA overexpression on gene expression profile of MCF-7 cells	GSM371432,GSM371433,	MCF7_302c24h_array1,MCF7_302c24h_array2,	GSM371435,GSM371436,	MCF7_scramble24h_array1,MCF7_scramble24h_array2,	miR-302c	6 : 300 : 209 : 24,099	2.31	1.02_5.23	0.0397	0.05352	0.251577	2 : 304 : 198 : 24,110	0.8	0.20_3.24	0.755	1	0.829296
GSE14847_4.xlsx	GSE14847	The effect of miRNA overexpression on gene expression profile of MCF-7 cells	GSM371437,GSM371438,	MCF7_siER24h_array1,MCF7_siER24h_array2,	GSM371435,GSM371436,	MCF7_scramble24h_array1,MCF7_scramble24h_array2,	ncRNA-a7	2 : 304 : 183 : 24,124	0.87	0.21_3.51	0.842	1	0.829296	3 : 303 : 181 : 24,126	1.32	0.42_4.15	0.634	0.73334	0.821378
GSE14943_1.xlsx	GSE14943	Cadherin-11 depletion in aggressive MDA-MB-231 breast cancer cells.	GSM373305,GSM373308,	Cadherin-11 siRNA (RNAi 6A)_1of2,Cadherin-11 siRNA (RNAi 6A)_2of2,	GSM373301,GSM373302,GSM373306,	Empty vector control (RNAi 1B)_1of3,Empty vector control (RNAi 1B)_2of3,Empty vector control (RNAi 1B)_3of3,	SOX2	0 : 226 : 41 : 12,789	0	#NUM!_#NUM!	0.395	0.64229	0.798695	0 : 226 : 22 : 12,808	0	#NUM!_#NUM!	0.533	1	0.829296
GSE14943_2.xlsx	GSE14943	Cadherin-11 depletion in aggressive MDA-MB-231 breast cancer cells.	GSM373300,GSM373303,	Cadherin-11 siRNA (RNAi 4A)_1of2,Cadherin-11 siRNA (RNAi 4A)_2of2,	GSM373301,GSM373302,GSM373306,	Empty vector control (RNAi 1B)_1of3,Empty vector control (RNAi 1B)_2of3,Empty vector control (RNAi 1B)_3of3,	SOX2	0 : 226 : 43 : 12,789	0	#NUM!_#NUM!	0.383	0.64332	0.798695	0 : 226 : 27 : 12,805	0	#NUM!_#NUM!	0.49	1	0.829296
GSE14964_1.xlsx	GSE14964	Genome-wide analysis of YY2 versus YY1 target genes	GSM373617,GSM373618,GSM373619,	First shYY1,Second shYY1,Third shYY1,	GSM373614,GSM373615,GSM373616,	Vector control 1,Vector control 2,Vector control 3,	YY1	3 : 308 : 285 : 19,778	0.68	0.22_2.12	0.499	0.6348	0.798695	8 : 303 : 414 : 19,649	1.25	0.62_2.55	0.532	0.54024	0.744781
GSE14964_2.xlsx	GSE14964	Genome-wide analysis of YY2 versus YY1 target genes	GSM373620,GSM373621,GSM373622,GSM373623,	First shYY2,Second shYY2,Third shYY2,Fourth shYY2,	GSM373614,GSM373615,GSM373616,	Vector control 1,Vector control 2,Vector control 3,	NFKB (p105	5 : 306 : 180 : 19,883	1.8	0.74_4.42	0.19	0.21053	0.502078	4 : 307 : 221 : 19,842	1.17	0.43_3.16	0.757	0.7807	0.829296
GSE14964_3.xlsx	GSE14964	Genome-wide analysis of YY2 versus YY1 target genes	GSM373624,GSM373625,GSM373626,	First shYY1 and shYY2,Second shYY1 and shYY2,Third shYY1 and shYY2,	GSM373614,GSM373615,GSM373616,	Vector control 1,Vector control 2,Vector control 3,	YY1 + YY2 cotransfected	1 : 310 : 205 : 19,858	0.31	0.04_2.24	0.221	0.27174	0.566209	8 : 303 : 416 : 19,647	1.25	0.61_2.53	0.541	0.54111	0.744781
GSE15151_1.xlsx	GSE15151	Synthetic Lethal Interaction Between Oncogenic KRAS Dependency and Suppression of STK33 in Human Cancer Cells	GSM378545,GSM378546,	NOMO-1 STK33-2077,NOMO-1 STK33-2081,	GSM378547,GSM378548,	NOMO-1 control 1,NOMO-1 control 2,	MAPK3	5 : 306 : 215 : 19,848	1.51	0.62_3.69	0.364	0.39457	0.659833	1 : 310 : 188 : 19,875	0.34	0.05_2.44	0.261	0.37241	0.648814
GSE15151_2.xlsx	GSE15151	Synthetic Lethal Interaction Between Oncogenic KRAS Dependency and Suppression of STK33 in Human Cancer Cells	GSM378549,GSM378550,	SKM-1 STK33-2077,SKM-1 STK33-2081,	GSM378551,GSM378552,	SKM-1 control 1,SKM-1 control 2,	STK33	3 : 308 : 229 : 19,834	0.84	0.27_2.65	0.771	0.80842	0.829296	3 : 308 : 158 : 19,905	1.23	0.39_3.87	0.726	0.74155	0.822221
GSE15417_1.xlsx	GSE15417	Depletion of Erk1 and Erk2 MAP kinases in primary human keratinocytes	GSM386971,GSM386972,GSM386973,	Keratinocytes_Erk1andErk2siRNA-A_rep1,Keratinocytes_Erk1andErk2siRNA-A_rep2,Keratinocytes_Erk1andErk2siRNA-A_rep3,	GSM386967,GSM386969,GSM386970,	Keratinocytes_scrambledsiRNA_rep1,Keratinocytes_scrambledsiRNA_rep2,Keratinocytes_scrambledsiRNA_rep3,	MAPK3 + MAPK1 cotransfected	6 : 220 : 679 : 12,153	0.49	0.22_1.10	0.078	0.09559	0.351652	7 : 219 : 897 : 11,935	0.43	0.20_0.91	0.0223	0.02326	0.152221
GSE15417_2.xlsx	GSE15417	Depletion of Erk1 and Erk2 MAP kinases in primary human keratinocytes	GSM386975,GSM386976,GSM386977,	Keratinocytes_Erk1andErk2siRNA-B_rep1,Keratinocytes_Erk1andErk2siRNA-B_rep2,Keratinocytes_Erk1andErk2siRNA-B_rep3,	GSM386967,GSM386969,GSM386970,	Keratinocytes_scrambledsiRNA_rep1,Keratinocytes_scrambledsiRNA_rep2,Keratinocytes_scrambledsiRNA_rep3,	MAPK3 + MAPK1 cotransfected	11 : 215 : 1,099 : 11,733	0.55	0.30_1.00	0.0482	0.05317	0.250626	20 : 206 : 1,082 : 11,750	1.05	0.66_1.68	0.823	0.90464	0.829296
GSE15481_1.xlsx	GSE15481	Gene expression data from AP-2?? silenced MCF-7 cells	GSM388424,GSM388425,GSM388426,	AP-2 gamma targetting siRNA 1: AAUGAGAUGGCAGCUAGGAAG Technical Replicate 1,AP-2 gamma targetting siRNA 1: AAUGAGAUGGCAGCUAGGAAG Technical Replicate 2,AP-2 gamma targetting siRNA 1: AAUGAGAUGGCAGCUAGGAAG Technical Replicate 3,	GSM388433,GSM388434,GSM388435,	Non-silencing control siRNA: AAUUCUCCGAACGUGUCACGU Technical Replicate 1,Non-silencing control siRNA: AAUUCUCCGAACGUGUCACGU Technical Replicate 2,Non-silencing control siRNA: AAUUCUCCGAACGUGUCACGU Technical Replicate 3,	TFAP2C	10 : 301 : 658 : 19,405	0.98	0.52_1.85	0.95	1	0.829296	4 : 307 : 244 : 19,819	1.06	0.39_2.86	0.911	1	0.829296
GSE15481_2.xlsx	GSE15481	Gene expression data from AP-2?? silenced MCF-7 cells	GSM388427,GSM388428,GSM388429,	AP-2 gamma targetting siRNA 2: GCGGCCCAGCAACUGUGUAAA Technical Replicate 1,AP-2 gamma targetting siRNA 2: GCGGCCCAGCAACUGUGUAAA Technical Replicate 2,AP-2 gamma targetting siRNA 2: GCGGCCCAGCAACUGUGUAAA Technical Replicate 3,	GSM388433,GSM388434,GSM388435,	Non-silencing control siRNA: AAUUCUCCGAACGUGUCACGU Technical Replicate 1,Non-silencing control siRNA: AAUUCUCCGAACGUGUCACGU Technical Replicate 2,Non-silencing control siRNA: AAUUCUCCGAACGUGUCACGU Technical Replicate 3,	MAPK3	14 : 297 : 641 : 19,422	1.43	0.83_2.46	0.195	0.19089	0.480777	5 : 306 : 448 : 19,615	0.72	0.29_1.74	0.458	0.56582	0.761239
GSE15481_3.xlsx	GSE15481	Gene expression data from AP-2?? silenced MCF-7 cells	GSM388430,GSM388431,GSM388432,	AP-2 gamma targetting siRNA 3: CCACACUGGAGUCGCCGAAUA Technical Replicate 1,AP-2 gamma targetting siRNA 3: CCACACUGGAGUCGCCGAAUA Technical Replicate 2,AP-2 gamma targetting siRNA 3: CCACACUGGAGUCGCCGAAUA Technical Replicate 3,	GSM388433,GSM388434,GSM388435,	Non-silencing control siRNA: AAUUCUCCGAACGUGUCACGU Technical Replicate 1,Non-silencing control siRNA: AAUUCUCCGAACGUGUCACGU Technical Replicate 2,Non-silencing control siRNA: AAUUCUCCGAACGUGUCACGU Technical Replicate 3,	AREG	10 : 301 : 474 : 19,589	1.37	0.73_2.59	0.327	0.34016	0.615262	6 : 305 : 470 : 19,593	0.82	0.36_1.85	0.632	0.70911	0.821378
GSE15483_1.xlsx	GSE15483	The effect of fenofibrate on endothelial cells	GSM388452,GSM388453,GSM388454,	fenofibrate_treated_HUVEC_2hr-1,fenofibrate_treated_HUVEC_2hr-2,fenofibrate_treated_HUVEC_2hr-3,	GSM388448,GSM388449,GSM388450,GSM388451,	fenofibrate_untreated_HUVEC_1,fenofibrate_untreated_HUVEC_2,fenofibrate_untreated_HUVEC_3,fenofibrate_untreated_HUVEC_4,	PPARA	0 : 244 : 92 : 13,768	0	#NUM!_#NUM!	0.202	0.27517	0.566209	2 : 242 : 138 : 13,722	0.82	0.20_3.34	0.783	1	0.829296
GSE15483_2.xlsx	GSE15483	The effect of fenofibrate on endothelial cells	GSM388455,GSM388456,GSM388457,	fenofibrate_treated_HUVEC_4hr-1,fenofibrate_treated_HUVEC_4hr-2,fenofibrate_treated_HUVEC_4hr-3,	GSM388448,GSM388449,GSM388450,GSM388451,	fenofibrate_untreated_HUVEC_1,fenofibrate_untreated_HUVEC_2,fenofibrate_untreated_HUVEC_3,fenofibrate_untreated_HUVEC_4,	NET1	1 : 243 : 68 : 13,792	0.83	0.12_6.04	0.858	1	0.829296	0 : 244 : 35 : 13,825	0	#NUM!_#NUM!	0.432	0.66678	0.805114
GSE15483_3.xlsx	GSE15483	The effect of fenofibrate on endothelial cells	GSM388458,GSM388459,GSM388460,	fenofibrate_treated_HUVEC_6hr-1,fenofibrate_treated_HUVEC_6hr-2,fenofibrate_treated_HUVEC_6hr-3,	GSM388448,GSM388449,GSM388450,GSM388451,	fenofibrate_untreated_HUVEC_1,fenofibrate_untreated_HUVEC_2,fenofibrate_untreated_HUVEC_3,fenofibrate_untreated_HUVEC_4,	COP1 + ETV1	0 : 244 : 248 : 13,612	0	#NUM!_#NUM!	0.035	0.04063	0.214134	2 : 242 : 191 : 13,669	0.59	0.15_2.40	0.457	0.58992	0.777076
GSE15483_4.xlsx	GSE15483	The effect of fenofibrate on endothelial cells	GSM388461,GSM388462,GSM388463,	fenofibrate_treated_HUVEC_8hr-1,fenofibrate_treated_HUVEC_8hr-2,fenofibrate_treated_HUVEC_8hr-3,	GSM388448,GSM388449,GSM388450,GSM388451,	fenofibrate_untreated_HUVEC_1,fenofibrate_untreated_HUVEC_2,fenofibrate_untreated_HUVEC_3,fenofibrate_untreated_HUVEC_4,	PPARA	1 : 243 : 399 : 13,460	0.14	0.02_0.99	0.0213	0.02834	0.173828	6 : 238 : 186 : 13,673	1.85	0.81_4.22	0.136	0.15191	0.428857
GSE15483_5.xlsx	GSE15483	The effect of fenofibrate on endothelial cells	GSM388464,GSM388465,GSM388466,	fenofibrate_treated_HUVEC_18hr-1,fenofibrate_treated_HUVEC_18hr-2,fenofibrate_treated_HUVEC_18hr-3,	GSM388448,GSM388449,GSM388450,GSM388451,	fenofibrate_untreated_HUVEC_1,fenofibrate_untreated_HUVEC_2,fenofibrate_untreated_HUVEC_3,fenofibrate_untreated_HUVEC_4,	PPARA	6 : 238 : 514 : 13,344	0.65	0.29_1.48	0.304	0.38828	0.654097	10 : 234 : 333 : 13,525	1.74	0.91_3.30	0.0883	0.09134	0.346252
GSE15499.xlsx	GSE15499	HDAC5 is a repressor of angiogenesis and determines the angiogenic gene expression pattern of endothelial cells	GSM388707,GSM388709,GSM388711,	8HUVEC_HDAC5_siRNA_24h_rep1,10HUVEC_HDAC5_siRNA_24h_rep2,12HUVEC_HDAC5_siRNA_24h_rep3,	GSM388706,GSM388708,GSM388710,	7HUVEC_scrambled_24h_rep1,9HUVEC_scrambled_24h_rep2,11HUVEC_scrambled_24h_rep3,	BACH1	8 : 303 : 293 : 19,770	1.78	0.87_3.63	0.107	0.14305	0.414862	7 : 304 : 551 : 19,512	0.82	0.38_1.73	0.595	0.6146	0.792677
GSE15505_1.xlsx	GSE15505	Expression of cyclophilin B is associated with malignant progression and regulation of genes	GSM324469,GSM324470,GSM324471,	siCypB1,siCypB2,siCypB3,	GSM324466,GSM324467,GSM324468,	siLuc1,siLuc2,siLuc3,	PPIB	18 : 288 : 670 : 23,638	2.21	1.36_3.57	0.000978	0.0027	0.0336132	5 : 301 : 529 : 23,779	0.75	0.31_1.81	0.518	0.56805	0.761535
GSE15505_2.xlsx	GSE15505	Expression of cyclophilin B is associated with malignant progression and regulation of genes	GSM324481,GSM324482,GSM324483,	siCypB.PRL1,siCypB.PRL2,siCypB.PRL3,	GSM324478,GSM324479,GSM324480,	siLuc.PRL1,siLuc.PRL2,siLuc.PRL3,	PPIB	19 : 287 : 804 : 23,504	1.94	1.21_3.10	0.00502	0.00815	0.0758157	7 : 299 : 642 : 23,666	0.86	0.41_1.83	0.701	0.72865	0.821378
GSE15530_1.xlsx	GSE15530	Genome-wide analysis of gene expression perturbed by reptin shRNA in MCF7 subjected to normoxic and hypoxic conditions	GSM390198,GSM390199,	MCF7_normoxia_Reptin_shRNA_rep1,MCF7_normoxia_Reptin_shRNA_rep2,	GSM390196,GSM390197,	MCF7_normoxia_rep1,MCF7_normoxia_rep2,	PRMT1	3 : 313 : 211 : 24,632	1.12	0.36_3.52	0.847	1	0.829296	0 : 316 : 213 : 24,630	0	#NUM!_#NUM!	0.0983	0.11959	0.384165
GSE15530_2.xlsx	GSE15530	Genome-wide analysis of gene expression perturbed by reptin shRNA in MCF7 subjected to normoxic and hypoxic conditions	GSM390202,GSM390203,	MCF7_hypoxia_18h_Reptin_shRNA_rep1,MCF7_hypoxia_18h_Reptin_shRNA_rep2,	GSM390200,GSM390201,	MCF7_hypoxia_18h_rep1,MCF7_hypoxia_18h_rep2,	TRIM33	1 : 315 : 137 : 24,706	0.57	0.08_4.11	0.574	0.73161	0.821378	2 : 314 : 166 : 24,677	0.95	0.23_3.83	0.939	1	0.829296
GSE15646_1.xlsx	GSE15646	Kasumi-1 AML1-ETO knockdown samples	GSM391641,GSM391642,GSM391643,	Kasumi-1_AML1-ETO_construct_Amaxa_nucleofection_transfection_rep1,Kasumi-1_AML1-ETO_construct_Amaxa_nucleofection_transfection_rep2,Kasumi-1_AML1-ETO_construct_Amaxa_nucleofection_transfection_rep3,	GSM391636,GSM391637,	Kasumi-1_luciferase_construct_Amaxa_nucleofection_transfection_rep1,Kasumi-1_luciferase_construct_Amaxa_nucleofection_transfection_rep2,	SMAD4	3 : 223 : 224 : 12,608	0.76	0.24_2.38	0.633	0.80081	0.829296	1 : 225 : 130 : 12,702	0.43	0.06_3.12	0.393	0.52404	0.744781
GSE15646_2.xlsx	GSE15646	Kasumi-1 AML1-ETO knockdown samples	GSM391638,GSM391639,GSM391640,	Kasumi-1_AML1-ETO_construct_Biorad_siLentFect_transfection_rep1,Kasumi-1_AML1-ETO_construct_Biorad_siLentFect_transfection_rep2,Kasumi-1_AML1-ETO_construct_Biorad_siLentFect_transfection_rep3,	GSM391633,GSM391634,GSM391635,	Kasumi-1_luciferase_construct_Biorad_siLentFect_transfection_rep1,Kasumi-1_luciferase_construct_Biorad_siLentFect_transfection_rep2,Kasumi-1_luciferase_construct_Biorad_siLentFect_transfection_rep3,	ncRNA-a7	2 : 224 : 91 : 12,741	1.25	0.31_5.11	0.755	1	0.829296	3 : 223 : 82 : 12,750	2.09	0.66_6.67	0.202	0.18299	0.470794
GSE15648-GPL96_1.xlsx	GSE15648	AML1-ETO induction and knockdown	GSM391641,GSM391642,GSM391643,	Kasumi-1_AML1-ETO_construct_Amaxa_nucleofection_transfection_rep1,Kasumi-1_AML1-ETO_construct_Amaxa_nucleofection_transfection_rep2,Kasumi-1_AML1-ETO_construct_Amaxa_nucleofection_transfection_rep3,	GSM391636,GSM391637,	Kasumi-1_luciferase_construct_Amaxa_nucleofection_transfection_rep1,Kasumi-1_luciferase_construct_Amaxa_nucleofection_transfection_rep2,	MED26	3 : 223 : 224 : 12,608	0.76	0.24_2.38	0.633	0.80081	0.829296	1 : 225 : 130 : 12,702	0.43	0.06_3.12	0.393	0.52404	0.744781
GSE15648-GPL96_2.xlsx	GSE15648	AML1-ETO induction and knockdown	GSM391638,GSM391639,GSM391640,	Kasumi-1_AML1-ETO_construct_Biorad_siLentFect_transfection_rep1,Kasumi-1_AML1-ETO_construct_Biorad_siLentFect_transfection_rep2,Kasumi-1_AML1-ETO_construct_Biorad_siLentFect_transfection_rep3,	GSM391633,GSM391634,GSM391635,	Kasumi-1_luciferase_construct_Biorad_siLentFect_transfection_rep1,Kasumi-1_luciferase_construct_Biorad_siLentFect_transfection_rep2,Kasumi-1_luciferase_construct_Biorad_siLentFect_transfection_rep3,	HK2	2 : 224 : 91 : 12,741	1.25	0.31_5.11	0.755	1	0.829296	3 : 223 : 82 : 12,750	2.09	0.66_6.67	0.202	0.18299	0.470794
GSE15723_1.xlsx	GSE15723	Gene profile in H1299 cells treated with PTD-DRBD GAPDH siRNA or treated with Lipofection GAPDH siRNA	GSM393541,GSM393542,	24h PTD-DRBD GAPDH siRNA (SAMPLE 9),24h PTD-DRBD GAPDH siRNA (SAMPLE 10),	GSM393543,GSM393544,	24h Lipofection GAPDH siRNA (SAMPLE 11),24h Lipofection GAPDH siRNA (SAMPLE 12),	STAT3	2 : 304 : 223 : 24,012	0.71	0.18_2.86	0.627	0.77374	0.829296	2 : 304 : 165 : 24,070	0.96	0.24_3.89	0.954	1	0.829296
GSE15723_2.xlsx	GSE15723	Gene profile in H1299 cells treated with PTD-DRBD GAPDH siRNA or treated with Lipofection GAPDH siRNA	GSM393535,GSM393536,	12h PTD-DRBD GAPDH siRNA (SAMPLE 3),12h PTD-DRBD GAPDH siRNA (SAMPLE 4),	GSM393537,GSM393538,	12h Lipofection GAPDH siRNA (SAMPLE 5),12h Lipofection GAPDH siRNA (SAMPLE 6),	STAT3	3 : 303 : 201 : 24,019	1.18	0.38_3.72	0.773	1	0.829296	2 : 304 : 192 : 24,028	0.82	0.20_3.33	0.785	1	0.829296
GSE15792.xlsx	GSE15792	Expression profiles in PCARNEQ ncRNA depletion in prostate cancer cells	GSM396489,GSM396490,GSM396491,	PCARNEQ siRNA_rep1,PCARNEQ siRNA_rep2,PCARNEQ siRNA_rep3,	GSM396492,GSM396493,GSM396494,	Control siRNA_rep1,Control siRNA_rep2,Control siRNA_rep3,	PCARNEQ	28 : 283 : 2,004 : 18,059	0.89	0.60_1.32	0.565	0.57079	0.763564	32 : 279 : 1,647 : 18,416	1.28	0.89_1.86	0.186	0.21114	0.502078
GSE15845_1.xlsx	GSE15845	Knockdown of STAT1 in SCC61 tumor xenografts leads to alterations in the expression of energy metabolic pathways	GSM398019,GSM398020,	STAT1 shRNA-transfected STAT1 knockdown SCC61 tumor xenograft, irradiated, technical replicate 1,STAT1 shRNA-transfected STAT1 knockdown SCC61 tumor xenograft, irradiated, technical replicate 2,	GSM398015,GSM398016,	Control vector-transfected STAT1 wild-type SCC61 tumor xenograft, irradiated, technical replicate 1,Control vector-transfected STAT1 wild-type SCC61 tumor xenograft, irradiated, technical replicate 2,	STAT1	10 : 289 : 527 : 19,398	1.27	0.67_2.41	0.455	0.46603	0.711329	4 : 295 : 439 : 19,486	0.6	0.22_1.62	0.31	0.3397	0.615262
GSE15845_2.xlsx	GSE15845	Knockdown of STAT1 in SCC61 tumor xenografts leads to alterations in the expression of energy metabolic pathways	GSM398017,GSM398018,	STAT1 shRNA-transfected STAT1 knockdown SCC61 tumor xenograft, untreated control, technical replicate 1,STAT1 shRNA-transfected STAT1 knockdown SCC61 tumor xenograft, untreated control, technical replicate 2,	GSM398013,GSM398014,	Control vector-transfected STAT1 wild-type SCC61 tumor xenograft, untreated control, technical replicate 1,Control vector-transfected STAT1 wild-type SCC61 tumor xenograft, untreated control, technical replicate 2,	STAT1	4 : 295 : 197 : 19,571	1.35	0.50_3.65	0.556	0.54636	0.746064	0 : 299 : 85 : 19,683	0	#NUM!_#NUM!	0.256	0.41106	0.671274
GSE15890_1.xlsx	GSE15890	Epigenetic Maintenance of Stemness and Malignancy in Peripheral Neuroectodermal Tumors by EZH2	GSM399018,GSM399019,	H3K27me3: siRNA-EZH2 1,H3K27me3: siRNA-EZH2 2,	GSM399016,GSM399017,	H3K27me3: siRNA control 1,H3K27me3: siRNA-control 2,	FOXA1	0 : 139 : 40 : 7,182	0	#NUM!_#NUM!	0.379	0.64107	0.798695	2 : 137 : 35 : 7,187	3	0.71_12.59	0.115	0.1553	0.43163
GSE15890_2.xlsx	GSE15890	Epigenetic Maintenance of Stemness and Malignancy in Peripheral Neuroectodermal Tumors by EZH2	GSM399024,GSM399025,GSM399026,GSM399027,	H3: siRNA-EZH2 1,H3: siRNA-EZH2 2,H3: siRNA-EZH2 3,H3: siRNA-EZH2 4,	GSM399020,GSM399021,GSM399022,GSM399023,	H3: siRNA-control 1,H3: siRNA-control 2,H3: siRNA control 3,H3: siRNA-control 4,	GRN	5 : 162 : 161 : 8,483	1.63	0.66_4.01	0.287	0.37935	0.650843	0 : 167 : 25 : 8,619	0	#NUM!_#NUM!	0.486	1	0.829296
GSE15991_1.xlsx	GSE15991	Expression profile analysis of inflammatory response regulated by hepatocyte nuclear factor 4??	GSM400382,GSM400383,GSM400384,GSM400385,	si 1,si 2,si 3,si 4,	GSM400374,GSM400375,GSM400376,GSM400377,	control 1,control 2,control 3,control 4,	HNF4A	24 : 202 : 1,260 : 11,572	1.09	0.71_1.67	0.689	0.73569	0.821378	24 : 202 : 2,102 : 10,730	0.61	0.40_0.93	0.02	0.02253	0.148506
GSE15991_2.xlsx	GSE15991	Expression profile analysis of inflammatory response regulated by hepatocyte nuclear factor 4??	GSM400386,GSM400387,GSM400388,GSM400389,	si cyto 1,si cyto 2,si cyto 3,si cyto 4,	GSM400378,GSM400379,GSM400380,GSM400381,	cyto 1,cyto 2,cyto 3,cyto 4,	HNF4A	22 : 204 : 1,268 : 11,564	0.98	0.63_1.53	0.941	1	0.829296	30 : 196 : 2,139 : 10,693	0.77	0.52_1.13	0.174	0.17731	0.465867
GSE16097.xlsx	GSE16097	Transcriptome of BAHD1 knock-down HEK293 cells with siRNA	GSM402827,GSM402828,GSM402829,	HEK293 cells siRNA BAHD1 biological rep1,HEK293 cells siRNA BAHD1 biological rep2,HEK293 cells siRNA BAHD1 biological rep3,	GSM402824,GSM402825,GSM402826,	HEK293 cells siRNA control, biological rep1,HEK293 cells siRNA control, biological rep2,HEK293 cells siRNA control, biological rep3,	CDK8	10 : 301 : 450 : 19,613	1.45	0.77_2.74	0.252	0.33469	0.615262	5 : 306 : 481 : 19,582	0.67	0.27_1.62	0.365	0.45714	0.70162
GSE16170_1.xlsx	GSE16170	Genome-wide analysis of miRNA-targeted cellular NMD substrates in HeLa cell	GSM406197,GSM406200,	Ago2 siRNA treated Replication 1,Ago2 siRNA treated Replication 2,	GSM406196,GSM406199,	Control siRNA treated Replication 1,Control siRNA treated Replication 2,	CDK19	1 : 153 : 79 : 10,159	0.84	0.12_6.08	0.863	1	0.829296	0 : 154 : 59 : 10,179	0	#NUM!_#NUM!	0.345	0.63075	0.798695
GSE16170_2.xlsx	GSE16170	Genome-wide analysis of miRNA-targeted cellular NMD substrates in HeLa cell	GSM406198,GSM406201,	UPF1 and Ago2 siRNA treated Replication 1,UPF1 and Ago2 siRNA treated Replication 2,	GSM406196,GSM406199,	Control siRNA treated Replication 1,Control siRNA treated Replication 2,	HSF1	1 : 155 : 32 : 10,260	2.07	0.28_15.23	0.466	0.38888	0.654494	1 : 155 : 37 : 10,255	1.79	0.24_13.12	0.562	1	0.829296
GSE16200_1.xlsx	GSE16200	Loss of Syk in normal breast cells	GSM406567,GSM406569,GSM406571,	siRNA, plastic plate, rep1,siRNA, plastic plate, rep2,siRNA, plastic plate, rep3,	GSM406561,GSM406563,GSM406565,	Empty vector, plastic plate, rep1,Empty vector, plastic plate, rep2,Empty vector, plastic plate, rep3,	EIF2C2	2 : 224 : 121 : 12,711	0.94	0.23_3.82	0.929	1	0.829296	4 : 222 : 130 : 12,702	1.76	0.65_4.80	0.263	0.29765	0.583167
GSE16200_2.xlsx	GSE16200	Loss of Syk in normal breast cells	GSM406566,GSM406568,GSM406570,	siRNA, collagen plate, rep1,siRNA, collagen plate, rep2,siRNA, collagen plate, rep3,	GSM406560,GSM406562,GSM406564,	Empty vector, collagen plate, rep1,Empty vector, collagen plate, rep2,Empty vector, collagen plate, rep3,	DICER	8 : 218 : 417 : 12,415	1.09	0.54_2.23	0.807	0.84899	0.829296	9 : 217 : 382 : 12,450	1.35	0.69_2.65	0.379	0.42678	0.682217
GSE16219.xlsx	GSE16219	Identification of genes that are regulated by TAK1 in human cutaneous T cell lymphoma HuT-102 cells	GSM407318,GSM407319,	shRNA-TAK1-1 (HuT-102 cells + shRNA-TAK1),shRNA-TAK1-2 (HuT-102 cells + shRNA-TAK1),	GSM407316,GSM407317,	Control-1 (HuT-102 cells + vector only),Control-2 (HuT-102 cells + vector only),	MYC	3 : 308 : 245 : 19,818	0.79	0.25_2.47	0.682	0.80276	0.829296	6 : 305 : 253 : 19,810	1.54	0.68_3.49	0.297	0.29578	0.581469
GSE16356.xlsx	GSE16356	Lymphatic endothelial cells (LEC) treated with a MAF-targeted siRNA	GSM410699,GSM410700,GSM410701,	LEC MAF-siRNA, rep1,LEC MAF-siRNA, rep2,LEC MAF-siRNA, rep3,	GSM410696,GSM410697,GSM410698,	LEC non-target-siRNA, rep1,LEC non-target-siRNA, rep2,LEC non-target-siRNA, rep3,	BMI1	2 : 309 : 218 : 19,845	0.59	0.15_2.38	0.453	0.5923	0.777076	3 : 308 : 125 : 19,938	1.55	0.49_4.91	0.449	0.4465	0.697249
GSE16568.xlsx	GSE16568	Gene expression analyses of mir-22 overexpression in ovarian clear cell cancer cell line	GSM416656,GSM416657,GSM416658,	hsa-mir-22 mimic_18-1,hsa-mir-22 mimic_18-2,hsa-mir-22 mimic_18-3,	GSM416659,GSM416660,GSM416661,	negative control mimic_18-5,negative control mimic_18-6,negative control mimic_18-8,	miR-22	12 : 304 : 489 : 24,354	1.97	1.10_3.52	0.0207	0.02731	0.169306	12 : 304 : 526 : 24,317	1.82	1.02_3.27	0.0402	0.04916	0.239244
GSE16572.xlsx	GSE16572	Gene expression analyses of mir-182 knockdown in ovarian clear cell cancer cell line	GSM416692,GSM416693,GSM416694,	hsa-mir-182 inhibitor_17-1,hsa-mir-182 inhibitor_17-2,hsa-mir-182 inhibitor_17-3,	GSM416695,GSM416696,GSM416697,	negative control inhibitor_17-5,negative control inhibitor_17-6,negative control inhibitor_17-8,	SP3	1 : 315 : 183 : 24,659	0.43	0.06_3.06	0.384	0.52559	0.744781	3 : 313 : 200 : 24,642	1.18	0.38_3.71	0.776	1	0.829296
GSE16622.xlsx	GSE16622	HIF-2alpha Knockdown in A498 (VHL-/-) ccRCC cells	GSM417395,GSM417396,GSM417397,GSM417398,	HIF2-alpha siRNA Treated A498 Cells_1,HIF2-alpha siRNA Treated A498 Cells_2,HIF2-alpha siRNA Treated A498 Cells_3,HIF2-alpha siRNA Treated A498 Cells_4,	GSM417391,GSM417392,GSM417393,GSM417394,	Control siRNA Treated A498 Cells_1,Control siRNA Treated A498 Cells_2,Control siRNA Treated A498 Cells_3,Control siRNA Treated A498 Cells_4,	TOP1	8 : 296 : 559 : 19,593	0.95	0.47_1.92	0.881	1	0.829296	13 : 291 : 530 : 19,622	1.65	0.94_2.90	0.0763	0.10099	0.357679
GSE16671-GPL6883.xlsx	GSE16671	The effect of ERG overexpression and ERG knockdown by shRNA in RWPE1 and VCAP cells, respectively	GSM416796,GSM416795,	The effect of ERG knockdown by shRNA in VCAP cells, array 1,The effect of ERG knockdown by shRNA in VCAP cells, array 2,	GSM416785,GSM416794,	The effect of stable scramble lenti-shRNA in VCAP cells, array 1,The effect of stable scramble lenti-shRNA in VCAP cells, array 2,	ERG	0 : 188 : 106 : 12,176	0	#NUM!_#NUM!	0.201	0.27548	0.566209	5 : 183 : 133 : 12,149	2.5	1.01_6.17	0.0403	0.05715	0.262252
GSE1676_1.xlsx	GSE1676	DNA damage response (NCS treatment) in several siRNA-manipulated cellular systems	GSM28639,GSM28640,GSM28641,	ATM_siRNA_0a,ATM_siRNA_0b,ATM_siRNA_0c,	GSM28633,GSM28634,GSM28635,	LacZ control_0a,LacZ control_0b,LacZ control_0c,	ATM	0 : 151 : 93 : 8,098	0	#NUM!_#NUM!	0.188	0.26928	0.566209	0 : 151 : 150 : 8,041	0	#NUM!_#NUM!	0.0933	0.11957	0.384165
GSE1676_2.xlsx	GSE1676	DNA damage response (NCS treatment) in several siRNA-manipulated cellular systems	GSM28645,GSM28646,GSM28647,	RelA_siRNA_0a,RelA_siRNA_0b,RelA_siRNA_0c,	GSM28633,GSM28634,GSM28635,	LacZ control_0a,LacZ control_0b,LacZ control_0c,	RELA	1 : 150 : 66 : 8,125	0.82	0.11_5.95	0.845	1	0.829296	0 : 151 : 86 : 8,105	0	#NUM!_#NUM!	0.206	0.27594	0.566904
GSE1676_3.xlsx	GSE1676	DNA damage response (NCS treatment) in several siRNA-manipulated cellular systems	GSM28651,GSM28652,GSM28653,	p53_siRNA_0a,p53_siRNA_0b,p53_siRNA_0c,	GSM28633,GSM28634,GSM28635,	LacZ control_0a,LacZ control_0b,LacZ control_0c,	TP53	1 : 150 : 75 : 8,116	0.72	0.10_5.22	0.745	1	0.829296	0 : 151 : 104 : 8,087	0	#NUM!_#NUM!	0.164	0.26742	0.566209
GSE1676_4.xlsx	GSE1676	DNA damage response (NCS treatment) in several siRNA-manipulated cellular systems	GSM28642,GSM28643,GSM28644,	ATM_siRNA_4a,ATM_siRNA_4b,ATM_siRNA_4c,	GSM28636,GSM28637,GSM28638,	LacZ control_4a,LacZ control_4b,LacZ control_4c,	ATM	3 : 148 : 169 : 8,022	0.96	0.30_3.05	0.948	1	0.829296	3 : 148 : 194 : 7,997	0.84	0.26_2.64	0.76	0.80859	0.829296
GSE1676_5.xlsx	GSE1676	DNA damage response (NCS treatment) in several siRNA-manipulated cellular systems	GSM28648,GSM28649,GSM28650,	RelA_siRNA_4a,RelA_siRNA_4b,RelA_siRNA_4c,	GSM28636,GSM28637,GSM28638,	LacZ control_4a,LacZ control_4b,LacZ control_4c,	RELA	4 : 147 : 231 : 7,959	0.94	0.34_2.55	0.9	1	0.829296	2 : 149 : 176 : 8,014	0.61	0.15_2.49	0.487	0.59228	0.777076
GSE1676_6.xlsx	GSE1676	DNA damage response (NCS treatment) in several siRNA-manipulated cellular systems	GSM28654,GSM28655,GSM28656,	p53_siRNA_4a,p53_siRNA_4b,p53_siRNA_4c,	GSM28627,GSM28628,GSM28629,	Uninfected_control_0a,Uninfected control_0b,Uninfected control_0c,	TP53	2 : 149 : 125 : 8,066	0.87	0.21_3.53	0.841	1	0.829296	1 : 150 : 93 : 8,098	0.58	0.08_4.19	0.585	0.73357	0.821378
GSE1676_7.xlsx	GSE1676	DNA damage response (NCS treatment) in several siRNA-manipulated cellular systems	GSM28633,GSM28634,GSM28635,	LacZ control_0a,LacZ control_0b,LacZ control_0c,	GSM28627,GSM28628,GSM28629,	Uninfected_control_0a,Uninfected control_0b,Uninfected control_0c,	LACZ	1 : 150 : 124 : 8,067	0.43	0.06_3.12	0.393	0.52339	0.744781	0 : 151 : 57 : 8,134	0	#NUM!_#NUM!	0.304	0.43402	0.686142
GSE1676_8.xlsx	GSE1676	DNA damage response (NCS treatment) in several siRNA-manipulated cellular systems	GSM28636,GSM28637,GSM28638,	LacZ control_4a,LacZ control_4b,LacZ control_4c,	GSM28630,GSM28631,GSM28632,	Uninfected control_4a,Uninfected control_4b,Uninfected control_4c,	LACZ	1 : 150 : 86 : 8,105	0.63	0.09_4.54	0.642	0.7408	0.822177	0 : 151 : 86 : 8,105	0	#NUM!_#NUM!	0.206	0.27781	0.568737
GSE16798.xlsx	GSE16798	Genes regulated after knock-down of Pirin in U937 cells	GSM421933,GSM421934,	U937 cells with knock-down of Pirin - Replica 1,U937 cells with knock-down of Pirin - Replica 2,	GSM421935,GSM421936,	U937 cells infected with empty pSICO-R vector - Replica 1,U937 cells infected with empty pSICO-R vector - Replica 2,	PIR	5 : 306 : 419 : 19,636	0.77	0.31_1.86	0.555	0.68915	0.813395	13 : 298 : 399 : 19,656	2.15	1.22_3.78	0.00647	0.01068	0.0900729
GSE16962.xlsx	GSE16962	Effect of mir-210 overexpression or down-modulation on human umbilical vein cells	GSM424762,GSM424763,GSM424764,	pSUPER-mir-210 replicate 1,pSUPER-mir-210 replicate 2,pSUPER-mir-210 replicate 3,	GSM424759,GSM424760,GSM424761,	pSUPER-scramble replicate 1,pSUPER-scramble replicate 2,pSUPER-scramble replicate 3,	miR-210	41 : 270 : 1,148 : 18,915	2.5	1.79_3.49	2.55e-08	< 0.00001	0.000351712	11 : 300 : 729 : 19,334	0.97	0.53_1.78	0.928	1	0.829296
GSE17011.xlsx	GSE17011	Characterisation of the NRF2-mediated anti-oxidant gene battery by transcriptional profiling	GSM425514,GSM425515,GSM425516,GSM425517,	Keap 1 replicate 1,Keap 1 replicate 2,Keap 1 replicate 3,Keap 1 replicate 4,	GSM425518,GSM425519,GSM425520,GSM425521,	Scrambled replicate 1,Scrambled replicate 2,Scrambled replicate 3,Scrambled replicate 4,	KEAP1	3 : 289 : 202 : 18,268	0.94	0.30_2.95	0.914	1	0.829296	2 : 290 : 200 : 18,270	0.63	0.16_2.55	0.513	0.59839	0.781356
GSE1703.xlsx	GSE1703	Determination of mRNA transcripts in HeLa cells that are regulated by RENT1	GSM29532,GSM29534,	RENT1-1,RENT1-2,	GSM29530,GSM29531,	Luciferase control 1,Luciferase control 2,	UPF1	4 : 164 : 86 : 8,683	2.46	0.89_6.79	0.0718	0.08849	0.339523	1 : 167 : 64 : 8,705	0.81	0.11_5.91	0.839	1	0.829296
GSE17385.xlsx	GSE17385	Gene expression profiling from MM1.S cells with control or beta-catenin knockdown.	GSM434411,GSM434412,GSM434413,	pKLO beta-catenin shRNA,, biological rep1,pKLO beta-catenin shRNA,, biological rep2,pKLO beta-catenin shRNA,, biological rep3,	GSM434408,GSM434409,GSM434410,	pKLO GFP control, biological rep1,pKLO GFP control, biological rep2,pKLO GFP control, biological rep3,	CTNNB1	7 : 304 : 1,019 : 19,044	0.43	0.20_0.91	0.0236	0.02578	0.162755	24 : 287 : 1,122 : 18,941	1.41	0.93_2.15	0.107	0.10744	0.365809
GSE17468.xlsx	GSE17468	The epithelial splicing factors ESRP1 and ESRP2 positively and negatively regulate alternative splicing events	GSM435817,GSM435818,GSM435819,GSM435820,	PNT2-siESRP, rep1,PNT2-siESRP, rep2,PNT2-siESRP, rep3,PNT2-siESRP, rep4,	GSM435813,GSM435814,GSM435815,GSM435816,	PNT2-siGFP, rep1,PNT2-siGFP, rep2,PNT2-siGFP, rep3,PNT2-siGFP, rep4,	ESRP1	5 : 260 : 275 : 16,345	1.14	0.47_2.79	0.769	0.80807	0.829296	17 : 248 : 579 : 16,041	1.9	1.15_3.13	0.0103	0.01392	0.108146
GSE17482_1.xlsx	GSE17482	Gene expression profiles regulated by Stat5a/b vs. Stat3 in human prostate cancer cells.	GSM435995,GSM435996,GSM435997,	DU145_Stat3#1,DU145_Stat3#2,DU145_Stat3#3,	GSM435992,GSM435993,GSM435994,	DU145_ctrl#1,DU145_ctrl#2,DU145_ctrl#3,	STAT3	10 : 301 : 908 : 19,155	0.7	0.37_1.32	0.269	0.27916	0.569651	11 : 300 : 811 : 19,252	0.87	0.47_1.60	0.653	0.67186	0.805114
GSE17482_2.xlsx	GSE17482	Gene expression profiles regulated by Stat5a/b vs. Stat3 in human prostate cancer cells.	GSM435998,GSM435999,GSM436000,	DU145_Stat5a/b#1,DU145_Stat5a/b#2,DU145_Stat5a/b#3,	GSM435992,GSM435993,GSM435994,	DU145_ctrl#1,DU145_ctrl#2,DU145_ctrl#3,	STAT5A + STAT5B cotransfected	23 : 288 : 1,202 : 18,861	1.25	0.82_1.92	0.301	0.33489	0.615262	12 : 299 : 950 : 19,113	0.81	0.45_1.44	0.47	0.50481	0.738376
GSE17482_3.xlsx	GSE17482	Gene expression profiles regulated by Stat5a/b vs. Stat3 in human prostate cancer cells.	GSM436004,GSM436005,GSM436006,	CWR_Stat3#1,CWR_Stat3#2,CWR_Stat3#3,	GSM436001,GSM436002,GSM436003,	CWR_ctrl#1,CWR_ctrl#2,CWR_ctrl#3,	STAT3	18 : 293 : 692 : 19,371	1.72	1.06_2.78	0.0256	0.03048	0.182964	12 : 299 : 1,003 : 19,060	0.76	0.43_1.36	0.359	0.42919	0.68403
GSE17482_4.xlsx	GSE17482	Gene expression profiles regulated by Stat5a/b vs. Stat3 in human prostate cancer cells.	GSM436007,GSM436008,GSM436009,	CWR_Stat5a/b#1,CWR_Stat5a/b#2,CWR_Stat5a/b#3,	GSM436001,GSM436002,GSM436003,	CWR_ctrl#1,CWR_ctrl#2,CWR_ctrl#3,	STAT5A + STAT5B cotransfected	21 : 290 : 968 : 19,095	1.43	0.91_2.23	0.116	0.14269	0.414862	12 : 299 : 991 : 19,072	0.77	0.43_1.38	0.382	0.43042	0.68403
GSE17483.xlsx	GSE17483	Stat5-regulated gene expression in human prostate cancer cells	GSM435998,GSM435999,GSM436000,	DU145_Stat5a/b#1,DU145_Stat5a/b#2,DU145_Stat5a/b#3,	GSM435992,GSM435993,GSM435994,	DU145_ctrl#1,DU145_ctrl#2,DU145_ctrl#3,	STAT5A + STAT5B cotransfected	23 : 288 : 1,202 : 18,861	1.25	0.82_1.92	0.301	0.33489	0.615262	12 : 299 : 950 : 19,113	0.81	0.45_1.44	0.47	0.50481	0.738376
GSE17551.xlsx	GSE17551	Genes regulated after transient knock-down of Pirin in WM-266 cells	GSM437517,GSM437518,	WM-266 knock-down of Pirin by siRNA - Replica 1,WM-266 knock-down of Pirin by siRNA - Replica 2,	GSM437519,GSM437520,	WM-266 cells transfected with CONTROL siRNA - Replica 1,WM-266 cells transfected with CONTROL siRNA - Replica 2,	PIR	6 : 305 : 406 : 19,652	0.95	0.42_2.15	0.906	1	0.829296	9 : 302 : 400 : 19,658	1.46	0.75_2.86	0.262	0.30249	0.588751
GSE1773.xlsx	GSE1773	Effect of Seprase/FAP alpha on the metastasis of human melanoma LOX cell	GSM30731,GSM30732,GSM30740,	1-Sep,2-Sep,3-Sep,	GSM30728,GSM30729,GSM30730,	GUS-1,GUS-2,GUS-3,	FAP	0 : 226 : 29 : 12,803	0	#NUM!_#NUM!	0.474	0.68893	0.813395	1 : 225 : 139 : 12,693	0.41	0.06_2.91	0.354	0.52344	0.744781
GSE1774_1.xlsx	GSE1774	Suppression of MT1-MMP in Human Fibrosarcoma Impair Tumor Angiogenesis and Enlargement	GSM30736,GSM30737,	MT1-1,MT1-2,	GSM30734,GSM30735,	HT1080-GUS-1,HT1080-GUS-2,	MMP14	0 : 226 : 86 : 12,731	0	#NUM!_#NUM!	0.217	0.40976	0.670494	3 : 223 : 80 : 12,737	2.14	0.67_6.83	0.188	0.17453	0.463687
GSE1774_2.xlsx	GSE1774	Suppression of MT1-MMP in Human Fibrosarcoma Impair Tumor Angiogenesis and Enlargement	GSM30738,GSM30739,	alpha3-1,alpha3-2,	GSM30734,GSM30735,	HT1080-GUS-1,HT1080-GUS-2,	ITGA3	1 : 225 : 67 : 12,756	0.85	0.12_6.12	0.868	1	0.829296	1 : 225 : 71 : 12,752	0.8	0.11_5.77	0.823	1	0.829296
GSE17802.xlsx	GSE17802	The role of vimentin in regulating genes related to EMT	GSM444312,GSM444310,	MCF10A KD2,MCF10A KD,	GSM444313,GSM444311,	MCF10A Scramble2,MCF10A Scramble,	VIM	2 : 281 : 172 : 24,537	1.02	0.25_4.11	0.983	1	0.829296	0 : 283 : 176 : 24,533	0	#NUM!_#NUM!	0.154	0.27041	0.566209
GSE18027_1.xlsx	GSE18027	BTG1 regulates glucocorticoid receptor autoinduction in acute lymphoblastic leukemia	GSM450747,GSM450748,	BTG1 vehicle 1,BTG1 vehicle 2,	GSM450743,GSM450744,	Control vehicle 1,Control vehicle 2,	BTG1	1 : 263 : 162 : 15,761	0.37	0.05_2.65	0.303	0.37977	0.650843	4 : 260 : 129 : 15,794	1.88	0.69_5.13	0.208	0.28331	0.572347
GSE18027_2.xlsx	GSE18027	BTG1 regulates glucocorticoid receptor autoinduction in acute lymphoblastic leukemia	GSM450749,GSM450750,	BTG1 prednisolone 1,BTG1 prednisolone 2,	GSM450745,GSM450746,	Control prednisolone 1,Control prednisolone 2,	BTG1	3 : 261 : 196 : 15,727	0.92	0.29_2.90	0.89	1	0.829296	2 : 262 : 266 : 15,657	0.45	0.11_1.82	0.249	0.33552	0.615262
GSE18171_1.xlsx	GSE18171	Expression data for EglN2 conditional knockdown in T47D breast carcinoma cells	GSM454341,GSM454345,	T47D inducible EglN2 shRNA Day 0 replicate 1,T47D inducible EglN2 shRNA Day 0 replicate 2,	GSM454339,GSM454343,	T47D Scr Day 0 Replicate 1,T47D Scr Day 0 Replicate 2,	EGLN2	1 : 298 : 40 : 19,827	1.66	0.23_12.14	0.612	1	0.829296	0 : 299 : 29 : 19,838	0	#NUM!_#NUM!	0.509	1	0.829296
GSE18171_2.xlsx	GSE18171	Expression data for EglN2 conditional knockdown in T47D breast carcinoma cells	GSM454342,GSM454346,	T47D inducible EglN2 shRNA Day 2 replicate 1,T47D inducible EglN2 shRNA Day 2 replicate 2,	GSM454340,GSM454344,	T47D Scr Day 2 Replicate 1,T47D Scr Day 2 Replicate 2,	EGLN2	0 : 300 : 22 : 19,842	0	#NUM!_#NUM!	0.564	1	0.829296	0 : 300 : 22 : 19,842	0	#NUM!_#NUM!	0.564	1	0.829296
GSE18173_1.xlsx	GSE18173	Expression data in HeLa S3 cells transfected with control-, UAP56- or URH49-siRNA	GSM520740,GSM520743,GSM520746,	CytoplasmicRNA_UAP56-siRNA_1,CytoplasmicRNA_UAP56-siRNA_2,CytoplasmicRNA_UAP56-siRNA_3,	GSM520739,GSM520742,GSM520745,	CytoplasmicRNA_Control-siRNA_1,CytoplasmicRNA_Control-siRNA_2,CytoplasmicRNA_Control-siRNA_3,	DDX39B	4 : 300 : 188 : 19,964	1.42	0.52_3.84	0.492	0.53428	0.744781	4 : 300 : 295 : 19,857	0.9	0.33_2.42	0.831	1	0.829296
GSE18173_2.xlsx	GSE18173	Expression data in HeLa S3 cells transfected with control-, UAP56- or URH49-siRNA	GSM520741,GSM520744,GSM520747,	CytoplasmicRNA_URH49-siRNA_1,CytoplasmicRNA_URH49-siRNA_2,CytoplasmicRNA_URH49-siRNA_3,	GSM520739,GSM520742,GSM520745,	CytoplasmicRNA_Control-siRNA_1,CytoplasmicRNA_Control-siRNA_2,CytoplasmicRNA_Control-siRNA_3,	DDX39A	3 : 301 : 156 : 19,996	1.28	0.41_4.03	0.675	0.73673	0.821378	3 : 301 : 185 : 19,967	1.08	0.34_3.39	0.901	1	0.829296
GSE18182.xlsx	GSE18182	Expression profile of lung adenocarcinoma, A549 cells following targeted depletion of non metastatic 2 (NME2/NM23 H2)	GSM448952,GSM448953,GSM448954,	NME2 Depleted A549 cell Replicate1,NME2 depleted A549 cell Replicate2,NME2 Depleted A549 cell Replicate3,	GSM454301,GSM454307,GSM454309,	NME2 Control A549 cell Replicate1,NME2 Control A549 cell Replicate2,NME2 Control A549 cell Replicate3,	NME2	5 : 306 : 382 : 19,681	0.84	0.35_2.05	0.704	0.83534	0.829296	10 : 301 : 341 : 19,722	1.92	1.01_3.64	0.0415	0.04735	0.234488
GSE18384_1.xlsx	GSE18384	JMJD2B knockdown treatment in normoxia and hypoxia	GSM458573,GSM458574,	N siJMJD2B#1,N siJMJD2B#2,	GSM458571,GSM458572,	N Control#1,N Control#2,	KDM4B	3 : 290 : 189 : 24,958	1.37	0.43_4.30	0.592	0.72882	0.821378	4 : 289 : 222 : 24,925	1.55	0.57_4.21	0.382	0.52589	0.744781
GSE18384_2.xlsx	GSE18384	JMJD2B knockdown treatment in normoxia and hypoxia	GSM458577,GSM458578,	H siJMJD2B#1,H siJMJD2B#2,	GSM458575,GSM458576,	H Control#1,H Control#2,	KDM4B	5 : 288 : 214 : 24,933	2.02	0.83_4.95	0.115	0.18686	0.474899	3 : 290 : 206 : 24,941	1.25	0.40_3.94	0.7	0.73456	0.821378
GSE18632.xlsx	GSE18632	Knockdown of transactive response DNA-binding protein TDP-43 downregulates histone deacetylase 6	GSM463019,GSM463020,GSM463021,GSM463022,	HEK293E cells, TDP-43 siRNA, replicate 1,HEK293E cells, TDP-43 siRNA, replicate 2,HEK293E cells, TDP-43 siRNA, replicate 3,HEK293E cells, TDP-43 siRNA, replicate 4,	GSM463015,GSM463016,GSM463017,GSM463018,	HEK293E cells, scrambled siRNA, replicate 1,HEK293E cells, scrambled siRNA, replicate 2,HEK293E cells, scrambled siRNA, replicate 3,HEK293E cells, scrambled siRNA, replicate 4,	TARDBP	27 : 232 : 1,092 : 15,461	1.65	1.10_2.47	0.0142	0.01746	0.127284	12 : 247 : 957 : 15,596	0.79	0.44_1.42	0.431	0.50119	0.736722
GSE18668_1.xlsx	GSE18668	Differentiation of NUT midline carcinoma by epigenomic reprogramming	GSM586986,GSM586987,	TC-797, post NUT siRNA, rep 1,TC-797, post NUT siRNA, rep 2,	GSM586984,GSM586985,	TC-797, post control siRNA, rep 1,TC-797, post control siRNA, rep 2,	NUT	2 : 308 : 294 : 19,726	0.44	0.11_1.76	0.23	0.25369	0.55549	16 : 294 : 429 : 19,591	2.49	1.49_4.15	0.000313	0.00141	0.0215434
GSE18668_2.xlsx	GSE18668	Differentiation of NUT midline carcinoma by epigenomic reprogramming	GSM586996,GSM586997,	PER-403, post NUT siRNA, rep 1,PER-403, post NUT siRNA, rep 2,	GSM586994,GSM586995,	PER-403, post control siRNA, rep 1,PER-403, post control siRNA, rep 2,	C15orf55	2 : 309 : 233 : 19,797	0.55	0.14_2.22	0.394	0.45243	0.698681	10 : 301 : 339 : 19,691	1.93	1.02_3.66	0.0401	0.04703	0.233861
GSE18721_1.xlsx	GSE18721	The effects of Hmgb1 depletion on gene expression in human cells	GSM464639,GSM464643,	KD 500K rep1,KD 500K rep2,	GSM464638,GSM464642,	Wildtype 500K rep1,Wildtype 500K rep2,	HMGB1	3 : 313 : 266 : 24,543	0.88	0.28_2.77	0.833	1	0.829296	3 : 313 : 240 : 24,569	0.98	0.31_3.08	0.974	1	0.829296
GSE18721_2.xlsx	GSE18721	The effects of Hmgb1 depletion on gene expression in human cells	GSM464641,GSM464645,	KD 5mil rep1,KD 5mil rep2,	GSM464640,GSM464644,	Wildtype 5mil rep1,Wildtype 5mil rep2,	HMGB1	3 : 313 : 256 : 24,547	0.92	0.29_2.88	0.885	1	0.829296	3 : 313 : 237 : 24,566	0.99	0.32_3.12	0.991	1	0.829296
GSE18913_1.xlsx	GSE18913	siRNA-mediated Egr-3 knockdown in VEGF-treated HUVEC	GSM468611,GSM468612,	Egr-3 siRNA #1, VEGF 1h #1,Egr-3 siRNA #1, VEGF 1h #2,	GSM468609,GSM468610,GSM468622,	control, VEGF 1h #1???,control, VEGF 1h #2,control, VEGF 1h #3,	EGR3	3 : 308 : 241 : 19,821	0.8	0.26_2.52	0.703	0.80412	0.829296	6 : 305 : 191 : 19,871	2.05	0.90_4.65	0.0805	0.12946	0.395708
GSE18913_2.xlsx	GSE18913	siRNA-mediated Egr-3 knockdown in VEGF-treated HUVEC	GSM468607,GSM468608,	Egr-3 siRNA #1, VEGF 0h #2,Egr-3 siRNA #2, VEGF 0h #2,	GSM468603,GSM468604,GSM468621,	control, VEGF 0h #1???,control, VEGF 0h #2,control, VEGF 0h #3,	EGR3	4 : 307 : 168 : 19,894	1.54	0.57_4.19	0.391	0.52792	0.744781	2 : 309 : 162 : 19,900	0.8	0.20_3.22	0.747	0.78365	0.829296
GSE18913_3.xlsx	GSE18913	siRNA-mediated Egr-3 knockdown in VEGF-treated HUVEC	GSM468611,GSM468612,	Egr-3 siRNA #1, VEGF 1h #1,Egr-3 siRNA #1, VEGF 1h #2,	GSM468609,GSM468610,GSM468622,	control, VEGF 1h #1???,control, VEGF 1h #2,control, VEGF 1h #3,	EGR3	3 : 308 : 241 : 19,821	0.8	0.26_2.52	0.703	0.80412	0.829296	6 : 305 : 191 : 19,871	2.05	0.90_4.65	0.0805	0.12946	0.395708
GSE18913_4.xlsx	GSE18913	siRNA-mediated Egr-3 knockdown in VEGF-treated HUVEC	GSM468613,GSM468614,	Egr-3 siRNA #2, VEGF 1h #1???,Egr-3 siRNA #2, VEGF 1h #2,	GSM468609,GSM468610,GSM468622,	control, VEGF 1h #1???,control, VEGF 1h #2,control, VEGF 1h #3,	EGR3	4 : 307 : 188 : 19,875	1.38	0.51_3.73	0.527	0.54142	0.744781	7 : 304 : 175 : 19,888	2.62	1.22_5.62	0.0103	0.02112	0.143318
GSE18913_5.xlsx	GSE18913	siRNA-mediated Egr-3 knockdown in VEGF-treated HUVEC	GSM468617,GSM468618,	Egr-3 siRNA #1, VEGF 4h #1???,Egr-3 siRNA #1, VEGF 4h #2,	GSM468615,GSM468616,GSM468623,	control, VEGF 4h #1???,control, VEGF 4h #2,control, VEGF 4h #3???,	EGR3	3 : 308 : 269 : 19,794	0.72	0.23_2.25	0.566	0.63666	0.798695	6 : 305 : 234 : 19,829	1.67	0.74_3.78	0.216	0.27652	0.568503
GSE18913_6.xlsx	GSE18913	siRNA-mediated Egr-3 knockdown in VEGF-treated HUVEC	GSM468619,GSM468620,	Egr-3 siRNA #2, VEGF 4h #1,Egr-3 siRNA #2, VEGF 4h #2,	GSM468615,GSM468616,GSM468623,	control, VEGF 4h #1???,control, VEGF 4h #2,control, VEGF 4h #3???,	EGR4	2 : 309 : 210 : 19,853	0.61	0.15_2.47	0.486	0.59329	0.777196	2 : 309 : 175 : 19,888	0.74	0.18_2.98	0.666	0.77548	0.829296
GSE18956_1.xlsx	GSE18956	Genome-wide analysis of human pulmonary artery endothelial cells after knockdown of either BMPRII or beta-catenin	GSM469380,GSM469381,GSM469382,GSM469383,	HPAEC_beta-catenin_siRNA_24hr_rep1,HPAEC_beta-catenin_siRNA_24hr_rep2,HPAEC_beta-catenin_siRNA_24hr_rep3,HPAEC_beta-catenin_siRNA_24hr_rep4,	GSM469376,GSM469377,GSM469378,GSM469379,	HPAEC_control_siRNA_24hr_rep1,HPAEC_control_siRNA_24hr_rep2,HPAEC_control_siRNA_24hr_rep3,HPAEC_control_siRNA_24hr_rep4,	CTNNB1	7 : 307 : 658 : 24,010	0.83	0.39_1.77	0.632	0.73132	0.821378	5 : 309 : 565 : 24,103	0.69	0.28_1.68	0.41	0.45843	0.70162
GSE18956_2.xlsx	GSE18956	Genome-wide analysis of human pulmonary artery endothelial cells after knockdown of either BMPRII or beta-catenin	GSM469384,GSM469385,GSM469386,	HPAEC_BMPRII_siRNA_24hr_rep1,HPAEC_BMPRII_siRNA_24hr_rep2,HPAEC_BMPRII_siRNA_24hr_rep3,	GSM469376,GSM469377,GSM469378,GSM469379,	HPAEC_control_siRNA_24hr_rep1,HPAEC_control_siRNA_24hr_rep2,HPAEC_control_siRNA_24hr_rep3,HPAEC_control_siRNA_24hr_rep4,	BMPR2	1 : 313 : 339 : 24,329	0.23	0.03_1.64	0.109	0.13678	0.404773	11 : 303 : 311 : 24,357	2.84	1.54_5.24	0.000464	0.00252	0.0317162
GSE18973_1.xlsx	GSE18973	Global expression analysis of HNF4alpha and HNFgamma-mediated transcriptional control	GSM446264,GSM446268,GSM446271,	HepG2_HNF4a&HNF4g_knockdown1_rep1,HepG2_HNF4a&HNF4g_knockdown1_rep2,HepG2_HNF4a&HNF4g_knockdown1_rep3,	GSM446266,GSM446270,GSM446273,	HepG2_HNF4a&HNF4g_knockdown_control_rep1,HepG2_HNF4a&HNF4g_knockdown_control_rep2,HepG2_HNF4a&HNF4g_knockdown_control_rep3,	HNF4A + HNF4G cotransfected	20 : 291 : 1,210 : 18,853	1.07	0.68_1.69	0.769	0.80935	0.829296	17 : 294 : 1,239 : 18,824	0.88	0.54_1.44	0.606	0.63743	0.798695
GSE18973_2.xlsx	GSE18973	Global expression analysis of HNF4alpha and HNFgamma-mediated transcriptional control	GSM446265,GSM446269,GSM446272,	HepG2_HNF4a&HNF4g_knockdown2_rep1,HepG2_HNF4a&HNF4g_knockdown2_rep2,HepG2_HNF4a&HNF4g_knockdown2_rep3,	GSM446266,GSM446270,GSM446273,	HepG2_HNF4a&HNF4g_knockdown_control_rep1,HepG2_HNF4a&HNF4g_knockdown_control_rep2,HepG2_HNF4a&HNF4g_knockdown_control_rep3,	HNF4A + HNF4G cotransfected	19 : 291 : 1,156 : 18,904	1.07	0.67_1.70	0.784	0.80442	0.829296	22 : 288 : 1,082 : 18,978	1.34	0.86_2.08	0.189	0.20621	0.494766
GSE19114_1.xlsx	GSE19114	A transcriptional module initiates and maintains mesenchymal transformation in brain tumors [human data]	GSM473766,GSM473767,GSM473768,GSM473769,	4455416129_E,4455416129_F,4455416129_G,4455416129_H,	GSM473762,GSM473763,GSM473764,GSM473765,	4455416129_A,4455416129_B,4455416129_C,4455416129_D,	FOSL2	22 : 294 : 1,739 : 23,104	0.99	0.64_1.54	0.979	1	0.829296	33 : 283 : 1,789 : 23,054	1.5	1.04_2.16	0.0271	0.02979	0.179605
GSE19114_10.xlsx	GSE19114	A transcriptional module initiates and maintains mesenchymal transformation in brain tumors [human data]	GSM473801,GSM473805,GSM473809,	4455416124_B,4455416124_F,4455416124_J,	GSM473800,GSM473804,GSM473808,	4455416124_A,4455416124_E,4455416124_I,	STAT3	4 : 312 : 328 : 24,515	0.96	0.36_2.58	0.933	1	0.829296	2 : 314 : 383 : 24,460	0.41	0.10_1.64	0.191	0.25089	0.553169
GSE19114_11.xlsx	GSE19114	A transcriptional module initiates and maintains mesenchymal transformation in brain tumors [human data]	GSM473802,GSM473806,GSM473810,	4455416124_C,4455416124_G,4455416124_K,	GSM473800,GSM473804,GSM473808,	4455416124_A,4455416124_E,4455416124_I,	CEBPB	3 : 313 : 326 : 24,517	0.72	0.23_2.26	0.573	0.64073	0.798695	6 : 310 : 377 : 24,466	1.26	0.56_2.84	0.582	0.64002	0.798695
GSE19114_12.xlsx	GSE19114	A transcriptional module initiates and maintains mesenchymal transformation in brain tumors [human data]	GSM473803,GSM473807,GSM473811,	4455416124_D,4455416124_H,4455416124_L,	GSM473800,GSM473804,GSM473808,	4455416124_A,4455416124_E,4455416124_I,	CEBPB	2 : 314 : 379 : 24,464	0.41	0.10_1.66	0.197	0.2459	0.546844	10 : 306 : 403 : 24,440	1.98	1.05_3.75	0.032	0.04147	0.217009
GSE19114_13.xlsx	GSE19114	A transcriptional module initiates and maintains mesenchymal transformation in brain tumors [human data]	GSM473813,GSM473817,GSM473821,	4455416126_B,4455416126_F,4455416126_J,	GSM473812,GSM473816,GSM473820,	4455416126_A,4455416126_E,4455416126_I,	STAT3	5 : 311 : 225 : 24,618	1.76	0.72_4.30	0.209	0.21879	0.511631	7 : 309 : 255 : 24,588	2.18	1.02_4.67	0.0386	0.04844	0.237641
GSE19114_14.xlsx	GSE19114	A transcriptional module initiates and maintains mesenchymal transformation in brain tumors [human data]	GSM473814,GSM473818,GSM473822,	4455416126_C,4455416126_G,4455416126_K,	GSM473812,GSM473816,GSM473820,	4455416126_A,4455416126_E,4455416126_I,	CEBPB	4 : 312 : 189 : 24,654	1.67	0.62_4.53	0.307	0.31209	0.597806	4 : 312 : 176 : 24,667	1.8	0.66_4.87	0.243	0.2911	0.57823
GSE19114_15.xlsx	GSE19114	A transcriptional module initiates and maintains mesenchymal transformation in brain tumors [human data]	GSM473815,GSM473819,GSM473823,	4455416126_D,4455416126_H,4455416126_L,	GSM473812,GSM473816,GSM473820,	4455416126_A,4455416126_E,4455416126_I,	CEBPB	2 : 314 : 262 : 24,581	0.6	0.15_2.41	0.465	0.59141	0.777076	3 : 313 : 286 : 24,557	0.82	0.26_2.58	0.738	0.80454	0.829296
GSE19114_16.xlsx	GSE19114	A transcriptional module initiates and maintains mesenchymal transformation in brain tumors [human data]	GSM473827,GSM473828,GSM473829,	4465171114_D,4465171114_E,4465171114_F,	GSM473824,GSM473825,GSM473826,	4465171114_A,4465171114_B,4465171114_C,	STAT3	6 : 310 : 387 : 24,456	1.22	0.54_2.76	0.627	0.64259	0.798695	6 : 310 : 327 : 24,516	1.45	0.64_3.28	0.368	0.44978	0.698534
GSE19114_17.xlsx	GSE19114	A transcriptional module initiates and maintains mesenchymal transformation in brain tumors [human data]	GSM473830,GSM473831,GSM473832,	4465171114_G,4465171114_H,4465171114_I,	GSM473824,GSM473825,GSM473826,	4465171114_A,4465171114_B,4465171114_C,	CEBPB	18 : 298 : 908 : 23,935	1.59	0.98_2.57	0.0555	0.06722	0.288951	18 : 298 : 963 : 23,880	1.5	0.93_2.42	0.0968	0.10526	0.363326
GSE19114_18.xlsx	GSE19114	A transcriptional module initiates and maintains mesenchymal transformation in brain tumors [human data]	GSM473833,GSM473834,GSM473835,	4465171114_J,4465171114_K,4465171114_L,	GSM473824,GSM473825,GSM473826,	4465171114_A,4465171114_B,4465171114_C,	STAT3 + CEBPB cotransfected	17 : 299 : 827 : 24,016	1.65	1.01_2.70	0.0442	0.05658	0.261839	13 : 303 : 805 : 24,038	1.28	0.73_2.24	0.384	0.42257	0.678783
GSE19114_2.xlsx	GSE19114	A transcriptional module initiates and maintains mesenchymal transformation in brain tumors [human data]	GSM473770,GSM473771,GSM473772,GSM473773,	4455416129_I,4455416129_J,4455416129_K,4455416129_L,	GSM473762,GSM473763,GSM473764,GSM473765,	4455416129_A,4455416129_B,4455416129_C,4455416129_D,	BHLHE40	25 : 291 : 2,067 : 22,776	0.95	0.63_1.43	0.794	0.83803	0.829296	42 : 274 : 2,165 : 22,678	1.61	1.16_2.23	0.00427	0.00553	0.0577166
GSE19114_3.xlsx	GSE19114	A transcriptional module initiates and maintains mesenchymal transformation in brain tumors [human data]	GSM473777,GSM473778,GSM473779,	4481649093_D,4481649093_E,4481649093_F,	GSM473774,GSM473775,GSM473776,	4481649093_A,4481649093_B,4481649093_C,	RUNX1	26 : 290 : 1,510 : 23,333	1.39	0.92_2.08	0.113	0.12317	0.388919	19 : 297 : 1,555 : 23,288	0.96	0.60_1.53	0.857	0.90745	0.829296
GSE19114_4.xlsx	GSE19114	A transcriptional module initiates and maintains mesenchymal transformation in brain tumors [human data]	GSM473781,GSM473785,	4433719042_B,4433719042_F,	GSM473780,GSM473784,	4433719042_A,4433719042_E,	STAT3	1 : 315 : 220 : 24,623	0.36	0.05_2.54	0.281	0.37687	0.650843	1 : 315 : 242 : 24,601	0.32	0.05_2.31	0.235	0.27482	0.566209
GSE19114_5.xlsx	GSE19114	A transcriptional module initiates and maintains mesenchymal transformation in brain tumors [human data]	GSM473782,GSM473786,	4433719042_C,4433719042_G,	GSM473780,GSM473784,	4433719042_A,4433719042_E,	CEBPB	4 : 312 : 141 : 24,702	2.25	0.83_6.11	0.103	0.11216	0.376387	4 : 312 : 146 : 24,697	2.17	0.80_5.89	0.12	0.122	0.387667
GSE19114_6.xlsx	GSE19114	A transcriptional module initiates and maintains mesenchymal transformation in brain tumors [human data]	GSM473783,GSM473787,	4433719042_D,4433719042_H,	GSM473780,GSM473784,	4433719042_A,4433719042_E,	STAT3	3 : 313 : 174 : 24,669	1.36	0.43_4.28	0.599	0.73026	0.821378	1 : 315 : 171 : 24,672	0.46	0.06_3.28	0.425	0.53099	0.744781
GSE19114_7.xlsx	GSE19114	A transcriptional module initiates and maintains mesenchymal transformation in brain tumors [human data]	GSM473789,GSM473793,GSM473797,	4433719048_B,4433719048_F,4433719048_J,	GSM473788,GSM473792,GSM473796,	4433719048_A,4433719048_E,4433719048_I,	STAT3	7 : 309 : 601 : 24,242	0.91	0.43_1.94	0.814	0.85743	0.829296	8 : 308 : 454 : 24,389	1.4	0.69_2.83	0.354	0.39403	0.659833
GSE19114_8.xlsx	GSE19114	A transcriptional module initiates and maintains mesenchymal transformation in brain tumors [human data]	GSM473790,GSM473794,GSM473798,	4433719048_C,4433719048_G,4433719048_K,	GSM473788,GSM473792,GSM473796,	4433719048_A,4433719048_E,4433719048_I,	CEBPB	14 : 302 : 866 : 23,977	1.28	0.75_2.20	0.364	0.44062	0.69125	11 : 305 : 793 : 24,050	1.09	0.60_2.00	0.772	0.87251	0.829296
GSE19114_9.xlsx	GSE19114	A transcriptional module initiates and maintains mesenchymal transformation in brain tumors [human data]	GSM473791,GSM473795,GSM473799,	4433719048_D,4433719048_H,4433719048_L,	GSM473788,GSM473792,GSM473796,	4433719048_A,4433719048_E,4433719048_I,	STAT3 + CEBPB cotransfected	12 : 304 : 957 : 23,886	0.99	0.55_1.76	0.96	1	0.829296	19 : 297 : 978 : 23,865	1.56	0.98_2.49	0.0601	0.07911	0.317232
GSE19146.xlsx	GSE19146	Genomic targets of the KRAB and scan domain-containing zinc finger protein 263 (ZNF263).	GSM474656,GSM474657,GSM474658,	Hela_siZNF263_1,Hela_siZNF263_2,Hela_siZNF263_3,	GSM474659,GSM474660,GSM474661,	Hela_siCONTROL_1,Hela_siCONTROL_2,Hela_siCONTROL_3,	ZNF263	1 : 292 : 206 : 24,941	0.41	0.06_2.97	0.365	0.52468	0.744781	1 : 292 : 199 : 24,948	0.43	0.06_3.07	0.386	0.52561	0.744781
GSE19396_1.xlsx	GSE19396	ETV1 knockdown in GIST cell lines	GSM481223,GSM481226,	GIST882 ETV1sh1 Rep1,GIST882 ETV1sh1 Rep2,	GSM481222,GSM481225,	GIST882 shScr Rep1,GIST882 shScr Rep2,	ETV1	1 : 315 : 289 : 24,554	0.27	0.04_1.93	0.161	0.1927	0.482031	9 : 307 : 284 : 24,559	2.54	1.29_4.97	0.005	0.01148	0.0931427
GSE19396_2.xlsx	GSE19396	ETV1 knockdown in GIST cell lines	GSM481224,GSM481227,	GIST882 ETV1sh2 Rep1,GIST882 ETV1sh2 Rep2,	GSM481222,GSM481225,	GIST882 shScr Rep1,GIST882 shScr Rep2,	ETV1	4 : 312 : 256 : 24,587	1.23	0.46_3.33	0.681	0.77568	0.829296	6 : 310 : 298 : 24,545	1.59	0.71_3.60	0.258	0.29018	0.57823
GSE19396_3.xlsx	GSE19396	ETV1 knockdown in GIST cell lines	GSM481229,GSM481232,	GIST48 ETV1sh1 Rep1,GIST48 ETV1sh1 Rep2,	GSM481228,GSM481231,	GIST48 shScr Rep1,GIST48 shScr Rep2,	ETV1	6 : 310 : 311 : 24,532	1.53	0.68_3.45	0.306	0.29888	0.584233	3 : 313 : 257 : 24,586	0.92	0.29_2.88	0.882	1	0.829296
GSE19396_4.xlsx	GSE19396	ETV1 knockdown in GIST cell lines	GSM481231,GSM481233,	GIST48 shScr Rep2,GIST48 ETV1sh2 Rep2,	GSM481228,GSM481231,	GIST48 shScr Rep1,GIST48 shScr Rep2,	ETV1	2 : 314 : 102 : 24,741	1.54	0.38_6.29	0.54	0.64256	0.798695	4 : 312 : 116 : 24,727	2.73	1.00_7.45	0.0405	0.0645	0.282119
GSE19441.xlsx	GSE19441	Critical role of the hydrogen peroxide-responsive nuclear kinase CK1-alpha-LS in vascular cell activation	GSM484495,GSM484497,GSM484499,	CASMC_Knockdown_Pair1,CASMC_Knockdown_Pair2,CASMC_Knockdown_Pair3,	GSM484494,GSM484496,GSM484498,	CASMC_Control_Pair1,CASMC_Control_Pair2,CASMC_Control_Pair3,	CSNK1A1	35 : 268 : 1,016 : 17,753	2.28	1.60_3.26	3.4e-06	6e-05	0.00165645	18 : 285 : 873 : 17,896	1.29	0.80_2.09	0.291	0.33585	0.615262
GSE19670.xlsx	GSE19670	Expression array analysis of the effects of vitamin D3 and mutp53	GSM491112,GSM491113,	SKBR3 p53i biological rep1,SKBR3 p53i biological rep2,	GSM491107,GSM491108,	SKBR3 LacZi nt biological rep1,SKBR3 LacZi nt biological rep2,	TP53	9 : 302 : 247 : 19,816	2.39	1.22_4.69	0.00899	0.01703	0.123999	3 : 308 : 177 : 19,886	1.09	0.35_3.44	0.878	1	0.829296
GSE19672.xlsx	GSE19672	Effects of MaxiK silencing in corporal smooth muscle cells	GSM491168,GSM491169,GSM491170,GSM491171,	48h siRNA rep1,48h siRNA rep2,48h siRNA rep3,48h siRNA rep4,	GSM491172,GSM491173,GSM491174,	untreated rep1,untreated rep2,untreated rep3,	KCNMA1	2 : 309 : 81 : 19,982	1.6	0.39_6.52	0.511	0.64064	0.798695	2 : 309 : 137 : 19,926	0.94	0.23_3.82	0.933	1	0.829296
GSE19680_1.xlsx	GSE19680	Identification of miR-125b-2 target genes	GSM491364,GSM491365,	CMK_anti-miR-125b_exp1,CMK_anti-miR-125b_exp2,	GSM491360,GSM491361,	CMK_non-silencing_control_exp1,CMK_non-silencing_control_exp2,	miR-125b	1 : 307 : 168 : 19,803	0.38	0.05_2.75	0.322	0.38562	0.652439	3 : 305 : 238 : 19,733	0.82	0.26_2.56	0.726	0.80886	0.829296
GSE19680_2.xlsx	GSE19680	Identification of miR-125b-2 target genes	GSM491362,GSM491363,	M07_anti-miR-125b_exp2,M07_anti-miR-125b_exp1,	GSM491358,GSM491359,	M07_non-silencing_control_exp1,M07_non-silencing_control_exp2,	miR-125b	3 : 306 : 119 : 19,843	1.63	0.52_5.17	0.398	0.4384	0.688228	5 : 304 : 200 : 19,762	1.63	0.66_3.98	0.283	0.3803	0.650843
GSE19921_1.xlsx	GSE19921	Down-regulation of ERBB3 by shRNA in the T47D cell line	GSM498032,GSM498033,	shEGFP T47D cell line, replicate 1,shEGFP T47D cell line, replicate 2,	GSM498030,GSM498031,	T47D cell line, replicate 1,T47D cell line, replicate 2,	EGFP	6 : 298 : 236 : 19,912	1.7	0.75_3.85	0.199	0.27407	0.566209	1 : 303 : 154 : 19,994	0.43	0.06_3.07	0.385	0.52822	0.744781
GSE19921_2.xlsx	GSE19921	Down-regulation of ERBB3 by shRNA in the T47D cell line	GSM498034,GSM498035,	sh2608 (to target ERBB3) T47D cell line, replicate 1,sh2608 (to target ERBB3) T47D cell line, replicate 2,	GSM498032,GSM498033,	shEGFP T47D cell line, replicate 1,shEGFP T47D cell line, replicate 2,	ERBB3	1 : 303 : 170 : 19,982	0.39	0.05_2.78	0.328	0.38766	0.654097	5 : 299 : 188 : 19,964	1.78	0.73_4.35	0.203	0.21482	0.507364
GSE19921_3.xlsx	GSE19921	Down-regulation of ERBB3 by shRNA in the T47D cell line	GSM498036,GSM498037,	sh3293 (to target ERBB3) T47D cell line, replicate 1,sh3293 (to target ERBB3) T47D cell line, replicate 2,	GSM498032,GSM498033,	shEGFP T47D cell line, replicate 1,shEGFP T47D cell line, replicate 2,	ERBB3	3 : 301 : 238 : 19,913	0.83	0.27_2.62	0.755	0.805	0.829296	1 : 303 : 219 : 19,932	0.3	0.04_2.15	0.204	0.2676	0.566209
GSE19927_1.xlsx	GSE19927	Transcript and differential exon level changes in T-REx-293 cells after Tat-SF1 depletion	GSM498108,GSM498109,GSM498110,	Tat-SF1 shRNA A_rep1,Tat-SF1 shRNA A_rep2,Tat-SF1 shRNA A_rep3,	GSM498104,GSM498105,GSM498106,	GFP shRNA_rep1,GFP shRNA_rep2,GFP shRNA_rep3,	HTATSF1	57 : 263 : 2,859 : 23,261	1.76	1.32_2.35	9.71e-05	0.00021	0.00481406	26 : 294 : 1,320 : 24,800	1.66	1.11_2.49	0.013	0.01582	0.11827
GSE19927_2.xlsx	GSE19927	Transcript and differential exon level changes in T-REx-293 cells after Tat-SF1 depletion	GSM498107,GSM498111,GSM498112,	Tat-SF1 shRNA B_rep3,Tat-SF1 shRNA B_rep1,Tat-SF1 shRNA B_rep2,	GSM498104,GSM498105,GSM498106,	GFP shRNA_rep1,GFP shRNA_rep2,GFP shRNA_rep3,	HTATSF1	57 : 263 : 3,098 : 23,024	1.61	1.21_2.15	0.00109	0.00151	0.022028	28 : 292 : 1,441 : 24,681	1.64	1.11_2.43	0.0121	0.01488	0.113183
GSE19927_3.xlsx	GSE19927	Transcript and differential exon level changes in T-REx-293 cells after Tat-SF1 depletion	GSM498104,GSM498105,GSM498106,	GFP shRNA_rep1,GFP shRNA_rep2,GFP shRNA_rep3,	GSM498102,GSM498103,	Empty Vector_rep1,Empty Vector_rep2,	GFP	15 : 305 : 783 : 25,339	1.59	0.94_2.69	0.079	0.09758	0.356597	17 : 303 : 1,060 : 25,062	1.33	0.81_2.17	0.259	0.31823	0.603002
GSE19940-GPL5175_1.xlsx	GSE19940	Human Negative Elongation Factor Activates Transcription and Regulates Alternative Transcription Initiation	GSM498261,GSM498262,GSM498263,	A_1, gene-level analysis,A_2, gene-level analysis,A_3, gene-level analysis,	GSM498258,GSM498259,GSM498260,	GL3_1, gene-level analysis,GL3_2, gene-level analysis,GL3_3, gene-level analysis,	WHSC2	11 : 253 : 444 : 15,479	1.52	0.82_2.79	0.179	0.18429	0.471477	6 : 258 : 213 : 15,710	1.72	0.75_3.90	0.192	0.27027	0.566209
GSE19940-GPL5175_2.xlsx	GSE19940	Human Negative Elongation Factor Activates Transcription and Regulates Alternative Transcription Initiation	GSM498264,GSM498265,GSM498266,	B_1, gene-level analysis,B_2, gene-level analysis,B_3, gene-level analysis,	GSM498258,GSM498259,GSM498260,	GL3_1, gene-level analysis,GL3_2, gene-level analysis,GL3_3, gene-level analysis,	RDBP	0 : 264 : 46 : 15,877	0	#NUM!_#NUM!	0.382	0.63932	0.798695	0 : 264 : 42 : 15,881	0	#NUM!_#NUM!	0.403	0.65122	0.803578
GSE19940-GPL5175_3.xlsx	GSE19940	Human Negative Elongation Factor Activates Transcription and Regulates Alternative Transcription Initiation	GSM498267,GSM498268,GSM498269,	C_1, gene-level analysis,C_2, gene-level analysis,C_3, gene-level analysis,	GSM498258,GSM498259,GSM498260,	GL3_1, gene-level analysis,GL3_2, gene-level analysis,GL3_3, gene-level analysis,	TH1L	32 : 232 : 1,698 : 14,225	1.16	0.80_1.68	0.447	0.48193	0.729679	2 : 262 : 403 : 15,520	0.29	0.07_1.19	0.0673	0.07159	0.29982
GSE19940-GPL5175_4.xlsx	GSE19940	Human Negative Elongation Factor Activates Transcription and Regulates Alternative Transcription Initiation	GSM498270,GSM498271,GSM498272,	E_1, gene-level analysis,E_2, gene-level analysis,E_3, gene-level analysis,	GSM498258,GSM498259,GSM498260,	GL3_1, gene-level analysis,GL3_2, gene-level analysis,GL3_3, gene-level analysis,	RDBP	19 : 245 : 1,096 : 14,827	1.05	0.66_1.68	0.842	0.90244	0.829296	16 : 248 : 511 : 15,412	1.95	1.16_3.25	0.00962	0.01463	0.111233
GSE19940-GPL5188_1.xlsx	GSE19940	Human Negative Elongation Factor Activates Transcription and Regulates Alternative Transcription Initiation	GSM498246,GSM498247,GSM498248,	A_1, exon-level analysis,A_2, exon-level analysis,A_3, exon-level analysis,	GSM498243,GSM498244,GSM498245,	GL3_1, exon-level analysis,GL3_2, exon-level analysis,GL3_3, exon-level analysis,	WHSC2	69 : 234 : 2,834 : 15,935	1.66	1.26_2.18	0.000226	0.0004	0.00834959	35 : 268 : 1,612 : 17,157	1.39	0.97_1.98	0.0686	0.07794	0.314478
GSE19940-GPL5188_2.xlsx	GSE19940	Human Negative Elongation Factor Activates Transcription and Regulates Alternative Transcription Initiation	GSM498249,GSM498250,GSM498251,	B_1, exon-level analysis,B_2, exon-level analysis,B_3, exon-level analysis,	GSM498243,GSM498244,GSM498245,	GL3_1, exon-level analysis,GL3_2, exon-level analysis,GL3_3, exon-level analysis,	COBRA1	29 : 274 : 1,112 : 17,657	1.68	1.14_2.48	0.00793	0.01144	0.0929191	23 : 280 : 829 : 17,940	1.78	1.16_2.73	0.00798	0.01127	0.0929191
GSE19940-GPL5188_3.xlsx	GSE19940	Human Negative Elongation Factor Activates Transcription and Regulates Alternative Transcription Initiation	GSM498252,GSM498253,GSM498254,	C_1, exon-level analysis,C_2, exon-level analysis,C_3, exon-level analysis,	GSM498243,GSM498244,GSM498245,	GL3_1, exon-level analysis,GL3_2, exon-level analysis,GL3_3, exon-level analysis,	TH1L	100 : 203 : 4,670 : 14,099	1.49	1.17_1.89	0.0012	0.0014	0.0215434	44 : 259 : 2,272 : 16,497	1.23	0.89_1.70	0.201	0.21327	0.505432
GSE19940-GPL5188_4.xlsx	GSE19940	Human Negative Elongation Factor Activates Transcription and Regulates Alternative Transcription Initiation	GSM498255,GSM498256,GSM498257,	E_1, exon-level analysis,E_2, exon-level analysis,E_3, exon-level analysis,	GSM498243,GSM498244,GSM498245,	GL3_1, exon-level analysis,GL3_2, exon-level analysis,GL3_3, exon-level analysis,	RDBP	63 : 240 : 3,223 : 15,546	1.27	0.96_1.68	0.0978	0.10746	0.365809	59 : 244 : 2,306 : 16,463	1.73	1.29_2.30	0.000167	0.00026	0.00575474
GSE20037-GPL570.xlsx	GSE20037	cdr2 siRNA knockdown during passage through mitosis: HeLa cells, Rat1 wild type and c-myc null cells	GSM501128,GSM501129,GSM501130,	Cdr2 siRNA-HeLa-1,Cdr2 siRNA-HeLa-2,Cdr2 siRNA-HeLa-3,	GSM501125,GSM501126,GSM501127,	Control siRNA-HeLa-1,Control siRNA-HeLa-2,Control siRNA-HeLa-3,	CDR2	5 : 306 : 413 : 19,650	0.78	0.32_1.89	0.578	0.68939	0.813395	10 : 301 : 400 : 19,663	1.63	0.86_3.09	0.128	0.14814	0.420808
GSE20081_1.xlsx	GSE20081	Expression Profiling Reveals Unexpected Targets and Functions of the Human Steroid Receptor RNA Activator (SRA) Gene	GSM503890,GSM503891,GSM503892,	MCF-7_minus E2_SRA siRNA_rep1,MCF-7_minus E2_SRA siRNA_rep2,MCF-7_minus E2_SRA siRNA_rep3,	GSM503884,GSM503885,GSM503886,	MCF-7_minus E2_NT siRNA_rep1,MCF-7_minus E2_NT siRNA_rep2,MCF-7_minus E2_NT siRNA_rep3,	SRA1	11 : 300 : 388 : 19,675	1.86	1.01_3.42	0.0429	0.05713	0.262252	8 : 303 : 486 : 19,577	1.06	0.52_2.16	0.865	1	0.829296
GSE20081_2.xlsx	GSE20081	Expression Profiling Reveals Unexpected Targets and Functions of the Human Steroid Receptor RNA Activator (SRA) Gene	GSM503893,GSM503894,GSM503895,	MCF-7_10 nM E2 (6h)_SRA siRNA_rep1,MCF-7_10 nM E2 (6h)_SRA siRNA_rep2,MCF-7_10 nM E2 (6h)_SRA siRNA_rep3,	GSM503887,GSM503888,GSM503889,	MCF-7_10 nM E2 (6h)_NT siRNA_rep1,MCF-7_10 nM E2 (6h)_NT siRNA_rep2,MCF-7_10 nM E2 (6h)_NT siRNA_rep3,	SRA1	6 : 305 : 289 : 19,774	1.35	0.60_3.04	0.474	0.63197	0.798695	8 : 303 : 441 : 19,622	1.17	0.58_2.39	0.655	0.69297	0.814057
GSE20081_3.xlsx	GSE20081	Expression Profiling Reveals Unexpected Targets and Functions of the Human Steroid Receptor RNA Activator (SRA) Gene	GSM503881,GSM503882,GSM503883,	HeLa_SRA siRNA_rep1,HeLa_SRA siRNA_rep2,HeLa_SRA siRNA_rep3,	GSM503878,GSM503879,GSM503880,	HeLa_NT siRNA_rep1,HeLa_NT siRNA_rep2,HeLa_NT siRNA_rep3,	SRA1	20 : 291 : 909 : 19,154	1.45	0.92_2.29	0.111	0.12971	0.396407	8 : 303 : 518 : 19,545	1	0.49_2.02	0.992	1	0.829296
GSE20115_1.xlsx	GSE20115	Expression analysis of Reh cells after transfection with shRNA targeting CBFA2T3 and/or constitutively active IKK??(EE)	GSM502629,GSM502630,	Reh_shCBFA2T3_1,Reh_shCBFA2T3_2,	GSM502627,GSM502628,	Reh_mock1,Reh_mock2,	CBFA2T3	6 : 305 : 247 : 19,816	1.58	0.70_3.58	0.27	0.29083	0.57823	6 : 305 : 289 : 19,774	1.35	0.60_3.04	0.474	0.63577	0.798695
GSE20115_2.xlsx	GSE20115	Expression analysis of Reh cells after transfection with shRNA targeting CBFA2T3 and/or constitutively active IKK??(EE)	GSM502631,GSM502632,	Reh_IKK_1,Reh_IKK_2,	GSM502627,GSM502628,	Reh_mock1,Reh_mock2,	IKBKB	5 : 306 : 326 : 19,737	0.99	0.41_2.41	0.981	1	0.829296	4 : 307 : 236 : 19,827	1.09	0.40_2.96	0.859	1	0.829296
GSE20115_3.xlsx	GSE20115	Expression analysis of Reh cells after transfection with shRNA targeting CBFA2T3 and/or constitutively active IKK??(EE)	GSM502633,GSM502634,	Reh_shCBFA2T3_IKK_1,Reh_shCBFA2T3_IKK_2,	GSM502627,GSM502628,	Reh_mock1,Reh_mock2,	CBFA2T3	6 : 305 : 336 : 19,725	1.15	0.51_2.61	0.729	0.82223	0.829296	2 : 309 : 246 : 19,815	0.52	0.13_2.11	0.352	0.44617	0.697249
GSE20193.xlsx	GSE20193	Altered levels of MOF and decreased levels of H4K16ac correlate with a defective DNA damage response (DDR).	GSM506613,GSM506618,GSM506619,	Knock Down_replicate1,Knock Down_replicate2,Knock Down_replicate3,	GSM506611,GSM506614,GSM506615,	Wild type_replicate1,Wild type_replicate2,Wild type_replicate3,	KAT8	19 : 292 : 964 : 19,099	1.29	0.81_2.06	0.287	0.34863	0.626176	10 : 301 : 806 : 19,257	0.79	0.42_1.50	0.474	0.55983	0.759937
GSE20286_1.xlsx	GSE20286	Gene expression profiles induced by knockdown and overexpression of p63 variants in MCF-10A mammary epithelial cell line	GSM508614,GSM508615,	MCF-10A cells, shRNA targetting p63 DBD, biological rep1,MCF-10A cells, shRNA targetting p63 DBD, biological rep2,	GSM508612,GSM508613,	MCF-10A cells, shRNA vector control, biological rep1,MCF-10A cells, shRNA vector control, biological rep2,	TP63	5 : 221 : 304 : 12,528	0.93	0.38_2.28	0.878	1	0.829296	4 : 222 : 273 : 12,559	0.83	0.31_2.24	0.712	0.823	0.829296
GSE20286_2.xlsx	GSE20286	Gene expression profiles induced by knockdown and overexpression of p63 variants in MCF-10A mammary epithelial cell line	GSM508616,GSM508617,	MCF-10A cells, shRNA targetting p63 TA, biological rep1,MCF-10A cells, shRNA targetting p63 TA, biological rep2,	GSM508612,GSM508613,	MCF-10A cells, shRNA vector control, biological rep1,MCF-10A cells, shRNA vector control, biological rep2,	TP63	2 : 224 : 153 : 12,679	0.74	0.18_3.00	0.672	0.77545	0.829296	6 : 220 : 155 : 12,677	2.23	0.98_5.10	0.0507	0.06021	0.269744
GSE20381.xlsx	GSE20381	Regulation of Angiogenesis by EZH2	GSM510412,GSM510413,GSM510414,GSM510415,	EZH2siRNA_1,EZH2siRNA_2,EZH2siRNA_3,EZH2siRNA_4,	GSM510408,GSM510409,GSM510410,GSM510411,	CTLsiRNA_1,CTLsiRNA_2,CTLsiRNA_3,CTLsiRNA_4,	EZH2	8 : 308 : 476 : 24,367	1.33	0.66_2.70	0.429	0.53477	0.744781	2 : 314 : 408 : 24,435	0.38	0.09_1.54	0.159	0.18478	0.472155
GSE20546_1.xlsx	GSE20546	TAL1 knock down	GSM516224,GSM516226,GSM516228,GSM516230,GSM516232,GSM516234,	Jurkat +Dox rep1,Jurkat +Dox rep2,Jurkat +Dox rep3,Jurkat +Dox rep4,Jurkat +Dox rep5,Jurkat +Dox rep6,	GSM516223,GSM516225,GSM516227,GSM516229,GSM516231,GSM516233,	Jurkat rep1,Jurkat rep2,Jurkat rep3,Jurkat rep4,Jurkat rep5,Jurkat rep6,	TAL1	9 : 295 : 922 : 19,230	0.64	0.33_1.24	0.18	0.21102	0.502078	15 : 289 : 897 : 19,255	1.11	0.66_1.88	0.685	0.77758	0.829296
GSE20546_2.xlsx	GSE20546	TAL1 knock down	GSM516235,GSM516237,GSM516239,GSM516241,	human erythroid progenitors TAL1 knock down replicate 1,human erythroid progenitors TAL1 knock down replicate 2,human erythroid progenitors TAL1 knock down replicate 3,human erythroid progenitors TAL1 knock down replicate 4,	GSM516236,GSM516238,GSM516240,GSM516242,	human erythroid progenitors scramble replicate 1,human erythroid progenitors scramble replicate 2,human erythroid progenitors scramble replicate 3,human erythroid progenitors scramble replicate 4,	TAL1	9 : 295 : 531 : 19,621	1.13	0.58_2.20	0.725	0.85676	0.829296	5 : 299 : 227 : 19,925	1.47	0.60_3.59	0.397	0.40195	0.665894
GSE20563.xlsx	GSE20563	Knockdown of PHF8 in HeLa S3 cells	GSM516671,GSM516672,GSM516673,	HeLa_PHF8-knockdown_rep1,HeLa_PHF8-knockdown_rep2,HeLa_PHF8-knockdown_rep3,	GSM516674,GSM516675,GSM516676,	HeLa_PHF8-knockdown_dyeswap_rep1,HeLa_PHF8-knockdown_dyeswap_rep2,HeLa_PHF8-knockdown_dyeswap_rep3,	PHF8	22 : 287 : 1,292 : 18,148	1.08	0.70_1.67	0.74	0.81941	0.829296	9 : 300 : 1,287 : 18,153	0.42	0.22_0.82	0.00902	0.01059	0.0898201
GSE20622_1.xlsx	GSE20622	Expression data from Che-1 (AATF) depleted SKBR3 and MDA-468 cell lines	GSM517978,GSM517979,	SKBR3 siChe-1 rep1,SKBR3 siChe-1 rep2,	GSM517975,GSM517976,	SKBR3 control rep1,SKBR3 control rep2,	AATF	1 : 303 : 149 : 20,001	0.44	0.06_3.18	0.405	0.52475	0.744781	4 : 300 : 137 : 20,013	1.95	0.72_5.30	0.184	0.2798	0.569651
GSE20622_2.xlsx	GSE20622	Expression data from Che-1 (AATF) depleted SKBR3 and MDA-468 cell lines	GSM518020,GSM518021,GSM518022,	MDA siChe-1 rep1,MDA siChe-1 rep2,MDA siChe-1 rep3,	GSM518017,GSM518018,GSM518019,	MDA control rep1,MDA control rep2,MDA control rep3,	AATF	23 : 281 : 1,437 : 18,715	1.07	0.69_1.64	0.77	0.82102	0.829296	18 : 286 : 1,182 : 18,970	1.01	0.63_1.63	0.967	1	0.829296
GSE20706.xlsx	GSE20706	Interleukin-4 and interleukin-13 cytokines effect on epidermal keratinocytes	GSM519689,GSM519690,GSM519691,	NHEK_DUOX1-siRNA-IL-4/IL-13_1,NHEK_DUOX1-siRNA-IL-4/IL-13_2,NHEK_DUOX1-siRNA-IL-4/IL-13_3,	GSM519686,GSM519687,GSM519688,	NHEK_IL-4/IL-13-treatment_1,NHEK_IL-4/IL-13-treatment_2,NHEK_IL-4/IL-13-treatment_3,	DUOX1	24 : 255 : 1,572 : 16,678	1	0.65_1.52	0.995	1	0.829296	25 : 254 : 1,621 : 16,629	1.01	0.67_1.53	0.964	1	0.829296
GSE20753-GPL6480.xlsx	GSE20753	PHF8 targets histone methylation and RNA polymerase II to activate transcription	GSM516671,GSM516672,GSM516673,	HeLa_PHF8-knockdown_rep1,HeLa_PHF8-knockdown_rep2,HeLa_PHF8-knockdown_rep3,	GSM516674,GSM516675,GSM516676,	HeLa_PHF8-knockdown_dyeswap_rep1,HeLa_PHF8-knockdown_dyeswap_rep2,HeLa_PHF8-knockdown_dyeswap_rep3,	PHF8	22 : 287 : 1,292 : 18,148	1.08	0.70_1.67	0.74	0.81941	0.829296	9 : 300 : 1,287 : 18,153	0.42	0.22_0.82	0.00902	0.01059	0.0898201
GSE20914.xlsx	GSE20914	Expression of HCT116 cells transfected with CD44 siRNAs relative to that of HCT116 cells transfected with a control siRNA	GSM523219,GSM523220,	CD44 siRNA, 1,CD44 siRNA, 2,	GSM523217,GSM523218,	Control siRNA, 1,Control siRNA, 2,	CD44	1 : 308 : 406 : 19,034	0.15	0.02_1.09	0.0303	0.03853	0.206796	5 : 304 : 275 : 19,165	1.15	0.47_2.80	0.764	0.80147	0.829296
GSE21135_1.xlsx	GSE21135	OCT4 Knockdown in human embryonic stem cells	GSM528604,GSM528614,GSM528610,	OCT4 shRNA_3 Days knockdown_rep1,OCT4 shRNA_3 Days knockdown_rep2,OCT4 shRNA_3 Days knockdown_rep3,	GSM528603,GSM528613,GSM528609,	Luciferase shRNA_3 Days knockdown_rep1,Luciferase shRNA_3 Days knockdown_rep2,Luciferase shRNA_3 Days knockdown_rep3,	POU5F1	12 : 304 : 841 : 24,002	1.13	0.63_2.01	0.687	0.75374	0.829296	22 : 294 : 1,157 : 23,686	1.53	0.99_2.37	0.0541	0.05964	0.267991
GSE21135_2.xlsx	GSE21135	OCT4 Knockdown in human embryonic stem cells	GSM528608,GSM528606,GSM528612,	OCT4 shRNA_2 Days knockdown_rep1,OCT4 shRNA_2 Days knockdown_rep2,OCT4 shRNA_2 Days knockdown_rep3,	GSM528607,GSM528605,GSM528611,	Luciferase shRNA_2 Days knockdown_rep1,Luciferase shRNA_2 Days knockdown_rep2,Luciferase shRNA_2 Days knockdown_rep3,	POU5F1	5 : 311 : 337 : 24,506	1.17	0.48_2.85	0.731	0.80578	0.829296	12 : 304 : 420 : 24,423	2.3	1.28_4.12	0.00417	0.00891	0.0805508
GSE21201.xlsx	GSE21201	CpG islands recruit a histone H3 lysine 36 demethylase [Agilent data]	GSM530256,GSM530257,	RNAi_rep1,RNAi_rep2,	GSM530254,GSM530255,	LMP_rep1,LMP_rep2,	KDM2A	5 : 304 : 364 : 19,076	0.86	0.35_2.10	0.743	0.83694	0.829296	4 : 305 : 104 : 19,336	2.44	0.89_6.66	0.0725	0.08981	0.343097
GSE21371.xlsx	GSE21371	Tumor Suppressor Role for the c-Myb Oncogene in Luminal Breast Cancer	GSM533651,GSM533652,GSM533653,GSM533654,	MCF-7, shMYB,MCF-7, shMYB Bio-rep,MCF-7, shMYB Bio-rep 1, rep,MCF-7, shMYB Bio-rep 2,	GSM533645,GSM533646,GSM533647,	MCF-7 GFP shRNA,MCF-7 GFP shRNA_bio rep,MCF-7 GFP shRNA_bio rep-2,	MYB	14 : 276 : 831 : 17,223	1.05	0.61_1.81	0.856	0.88752	0.829296	19 : 271 : 768 : 17,286	1.58	0.99_2.53	0.0554	0.05814	0.264021
GSE21547.xlsx	GSE21547	Angio-modulation in endothelial cells: an unexpected role of desmoglein-2 in regulating actin dynamics and its relevance to angiogenesis deregulation in systemic sclerosis	GSM538457,GSM538458,GSM538459,	DSG2 silenced microvascular endothelial cells from healthy subject 1,DSG2 silenced microvascular endothelial cells from healthy subject 2,DSG2 silenced microvascular endothelial cells from healthy subject 3,	GSM538454,GSM538455,GSM538456,	Microvascular endothelial cells from healthy subject 1,Microvascular endothelial cells from healthy subject 2,Microvascular endothelial cells from healthy subject 3,	DSG2	5 : 306 : 295 : 19,768	1.09	0.45_2.67	0.842	1	0.829296	5 : 306 : 271 : 19,792	1.19	0.49_2.91	0.697	0.80137	0.829296
GSE21555.xlsx	GSE21555	The mental retardation gene PHF8 mediates histone H4K20/H3K9 demethylation and regulates zebrafish brain apoptosis and craniofacial development: expression analysis	GSM538631,GSM538632,GSM538635,GSM538636,GSM538639,GSM538640,	PHF8 RNAi1-1,PHF8 RNAi1-2,PHF8 RNAi1-3,PHF8 RNAi1-4,PHF8 RNAi1-5,PHF8 RNAi1-6,	GSM538629,GSM538630,GSM538633,GSM538634,GSM538637,GSM538638,	Control RNAi1-1,Control RNAi1-2,Control RNAi1-3,Control RNAi1-4,Control RNAi1-5,Control RNAi1-6,	PHF8	7 : 278 : 357 : 14,950	1.05	0.49_2.25	0.891	1	0.829296	4 : 281 : 235 : 15,072	0.91	0.34_2.47	0.858	1	0.829296
GSE21561.xlsx	GSE21561	Gene expression analysis of CBFbeta knockdown PPC1 cells	GSM538673,GSM538674,GSM538675,	PPC1_CBFbeta shRNA replicate 1,PPC1_CBFbeta shRNA replicate 2,PPC1_CBFbeta shRNA replicate 3,	GSM538670,GSM538671,GSM538672,	PPC1_non-target shRNA_replicate 1,PPC1_non-target shRNA_replicate 2,PPC1_non-target shRNA_replicate 3,	CBFB	1 : 308 : 124 : 19,287	0.51	0.07_3.63	0.489	0.7251	0.821378	4 : 305 : 259 : 19,152	0.97	0.36_2.62	0.952	1	0.829296
GSE21574_1.xlsx	GSE21574	Transcriptome-wide identification of RNA-binding protein and microRNA target sites by PAR-CLIP: QKI data	GSM538800,GSM538801,	HEK 293 cells expressing FLAG/HA-tagged QKI, siRNA set A transfected, replicate 1,HEK 293 cells expressing FLAG/HA-tagged QKI, siRNA set A transfected, replicate 2,	GSM538798,GSM538799,	HEK 293 cells expressing FLAG/HA-tagged QKI, mock-transfected, replicate 1,HEK 293 cells expressing FLAG/HA-tagged QKI, mock-transfected, replicate 2,	QKI	9 : 231 : 439 : 15,004	1.33	0.68_2.61	0.402	0.43163	0.686142	6 : 234 : 463 : 14,980	0.83	0.37_1.88	0.653	0.71187	0.821378
GSE21574_2.xlsx	GSE21574	Transcriptome-wide identification of RNA-binding protein and microRNA target sites by PAR-CLIP: QKI data	GSM538802,GSM538803,	HEK 293 cells expressing FLAG/HA-tagged QKI, siRNA set B transfected, replicate 1,HEK 293 cells expressing FLAG/HA-tagged QKI, siRNA set B transfected, replicate 2,	GSM538798,GSM538799,	HEK 293 cells expressing FLAG/HA-tagged QKI, mock-transfected, replicate 1,HEK 293 cells expressing FLAG/HA-tagged QKI, mock-transfected, replicate 2,	QKI	8 : 240 : 313 : 15,416	1.64	0.80_3.35	0.169	0.16721	0.453248	3 : 245 : 346 : 15,383	0.54	0.17_1.71	0.29	0.38026	0.650843
GSE21575.xlsx	GSE21575	Transcriptome-wide identification of RNA-binding protein and microRNA target sites by PAR-CLIP: IGF2BP data	GSM538806,GSM538807,	HEK 293 cells expressing FLAG/HA-tagged IGF2BP1, siRNA-transfected, replicate 1,HEK 293 cells expressing FLAG/HA-tagged IGF2BP1, siRNA-transfected, replicate 2,	GSM538804,GSM538805,	HEK 293 cells expressing FLAG/HA-tagged IGF2BP1, mock-transfected, replicate 1,HEK 293 cells expressing FLAG/HA-tagged IGF2BP1, mock-transfected, replicate 2,	IGF2BP1	10 : 233 : 465 : 15,395	1.42	0.75_2.69	0.279	0.33734	0.615262	5 : 238 : 493 : 15,367	0.65	0.27_1.59	0.348	0.36734	0.642312
GSE21577.xlsx	GSE21577	Transcriptome-wide identification of RNA-binding protein and microRNA target sites by PAR-CLIP: miRNA inhibition data	GSM538820,GSM538821,	HEK 293 cells, top 25 miRNAs inhibited, siRNA-transfected, replicate 1,HEK 293 cells, top 25 miRNAs inhibited, siRNA-transfected, replicate 2,	GSM538818,GSM538819,	HEK 293 cells, mock-transfected, replicate 1,HEK 293 cells, mock-transfected, replicate 2,	25 miRNA	5 : 214 : 219 : 14,188	1.51	0.62_3.71	0.361	0.38944	0.654494	4 : 215 : 269 : 14,138	0.98	0.36_2.65	0.965	1	0.829296
GSE21751.xlsx	GSE21751	Gene expression following CDK9 silencing	GSM542327,GSM542328,GSM542329,GSM542330,	CDK9 Knock Down1,CDK9 Knock Down2,CDK9 Knock Down3,CDK9 Knock Down4,	GSM542331,GSM542332,GSM542333,GSM542334,	Nonspecific siRNA1,Nonspecific siRNA2,Nonspecific siRNA3,Nonspecific siRNA4,	CDK9	12 : 292 : 861 : 19,291	0.92	0.51_1.65	0.781	0.88609	0.829296	9 : 295 : 766 : 19,386	0.77	0.40_1.50	0.446	0.46115	0.704954
GSE21886_1.xlsx	GSE21886	Identification of genes differentially expressed between control and SMILE siRNA transfected HeLa cells	GSM544226,GSM544227,GSM544228,	HeLa_siSMILE_PMA_s10,HeLa_siSMILE_PMA_s11,HeLa_siSMILE_PMA_s12,	GSM544223,GSM544224,GSM544225,	HeLa_siCtrl_PMA_s07,HeLa_siCtrl_PMA_s08,HeLa_siCtrl_PMA_s09,	SMILE	7 : 143 : 438 : 11,285	1.26	0.59_2.71	0.551	0.66349	0.805114	5 : 145 : 502 : 11,221	0.77	0.31_1.89	0.568	0.68869	0.813395
GSE21886_2.xlsx	GSE21886	Identification of genes differentially expressed between control and SMILE siRNA transfected HeLa cells	GSM544220,GSM544221,GSM544222,	HeLa_siSMILE_s04,HeLa_siSMILE_s05,HeLa_siSMILE_s06,	GSM544217,GSM544218,GSM544219,	HeLa_siCtrl_s01,HeLa_siCtrl_s02,HeLa_siCtrl_s03,	CREBZF	18 : 132 : 1,057 : 10,666	1.38	0.84_2.26	0.206	0.25097	0.553169	10 : 140 : 956 : 10,767	0.8	0.42_1.53	0.508	0.55605	0.756909
GSE21912_1.xlsx	GSE21912	The Polycomb Group Protein Bmi-1 is essential for the growth of Multiple Myeloma cells	GSM545184,GSM545185,GSM545186,	Bmi1-shRNA 0 hrs (1),Bmi1-shRNA 0 hrs (2),Bmi1-shRNA 0 hrs (3),	GSM545181,GSM545182,GSM545183,	Ctl-shRNA 0 hrs (1),Ctl-shRNA 0 hrs (2),Ctl-shRNA 0 hrs (3),	BMI1	18 : 293 : 997 : 19,064	1.17	0.73_1.90	0.511	0.51022	0.741239	20 : 291 : 920 : 19,141	1.43	0.90_2.26	0.124	0.13317	0.400985
GSE21912_2.xlsx	GSE21912	The Polycomb Group Protein Bmi-1 is essential for the growth of Multiple Myeloma cells	GSM545151,GSM545152,GSM545153,	Bmi1-shRNA 24 hrs (1),Bmi1-shRNA 24 hrs (2),Bmi1-shRNA 24 hrs (3),	GSM545145,GSM545146,GSM545147,	Ctl-shRNA 24 hrs (1),Ctl-shRNA 24 hrs (2),Ctl-shRNA 24 hrs (3),	BMI1	23 : 288 : 1,107 : 18,954	1.37	0.89_2.10	0.151	0.1652	0.450678	18 : 293 : 1,146 : 18,915	1.01	0.63_1.64	0.955	1	0.829296
GSE21912_3.xlsx	GSE21912	The Polycomb Group Protein Bmi-1 is essential for the growth of Multiple Myeloma cells	GSM545154,GSM545155,GSM545156,	Bmi1-shRNA + dox 24 hrs (1),Bmi1-shRNA + dox 24 hrs (2),Bmi1-shRNA + dox 24 hrs (3),	GSM545148,GSM545149,GSM545150,	Ctl-shRNA + dox 24 hrs (1),Ctl-shRNA + dox 24 hrs (2),Ctl-shRNA + dox 24 hrs (3),	BMI1	18 : 293 : 845 : 19,217	1.4	0.86_2.26	0.171	0.19919	0.4887	16 : 295 : 971 : 19,091	1.07	0.64_1.77	0.804	0.89348	0.829296
GSE21912_4.xlsx	GSE21912	The Polycomb Group Protein Bmi-1 is essential for the growth of Multiple Myeloma cells	GSM545166,GSM545167,GSM545168,	Bmi1-shRNA + dox 32 hrs (1),Bmi1-shRNA + dox 32 hrs (2),Bmi1-shRNA + dox 32 hrs (3),	GSM545160,GSM545161,GSM545162,	Ctl-shRNA + dox 32 hrs (1),Ctl-shRNA + dox 32 hrs (2),Ctl-shRNA + dox 32 hrs (3),	BMI1	18 : 293 : 763 : 19,298	1.55	0.96_2.51	0.0705	0.07333	0.304527	19 : 292 : 916 : 19,145	1.36	0.85_2.17	0.197	0.21811	0.510689
GSE21912_5.xlsx	GSE21912	The Polycomb Group Protein Bmi-1 is essential for the growth of Multiple Myeloma cells	GSM545175,GSM545176,GSM545177,	Bmi1-shRNA 48 hrs (1),Bmi1-shRNA 48 hrs (2),Bmi1-shRNA 48 hrs (3),	GSM545169,GSM545170,GSM545171,	Ctl-shRNA 48 hrs (1),Ctl-shRNA 48 hrs (2),Ctl-shRNA 48 hrs (3),	BMI1	15 : 296 : 756 : 19,307	1.29	0.77_2.19	0.333	0.36615	0.642312	11 : 300 : 832 : 19,231	0.85	0.46_1.55	0.592	0.66602	0.805114
GSE21912_6.xlsx	GSE21912	The Polycomb Group Protein Bmi-1 is essential for the growth of Multiple Myeloma cells	GSM545178,GSM545179,GSM545180,	Bmi1-shRNA + dox 48 hrs (1),Bmi1-shRNA + dox 48 hrs (2),Bmi1-shRNA + dox 48 hrs (3),	GSM545172,GSM545173,GSM545174,	Ctl-shRNA + dox 48 hrs (1),Ctl-shRNA + dox 48 hrs (2),Ctl-shRNA + dox 48 hrs (3),	BMI1	17 : 294 : 780 : 19,282	1.43	0.87_2.34	0.154	0.18017	0.468712	14 : 297 : 825 : 19,237	1.1	0.64_1.89	0.732	0.77392	0.829296
GSE21912_7.xlsx	GSE21912	The Polycomb Group Protein Bmi-1 is essential for the growth of Multiple Myeloma cells	GSM545163,GSM545164,GSM545165,	Bmi1-shRNA 32 hrs (1),Bmi1-shRNA 32 hrs (2),Bmi1-shRNA 32 hrs (3),	GSM545157,GSM545158,GSM545159,	Ctl-shRNA 32 hrs (1),Ctl-shRNA 32 hrs (2),Ctl-shRNA 32 hrs (3),	BMI1	26 : 285 : 913 : 19,150	1.91	1.27_2.87	0.00148	0.00271	0.0336132	14 : 297 : 1,009 : 19,054	0.89	0.52_1.53	0.672	0.69898	0.817623
GSE21955_1.xlsx	GSE21955	COP1 siRNA knockdown in human Hepatocellular carcinoma cells	GSM545954,GSM545955,GSM545956,	Huh7 COP1 siRNA 1,Huh7 COP1 siRNA 2,Huh7 COP1 siRNA 3,	GSM545957,GSM545958,GSM545959,	Huh7 Negative Control siRNA 1,Huh7 Negative Control siRNA 2,Huh7 Negative Control siRNA 3,	RFWD2	2 : 286 : 371 : 17,972	0.34	0.08_1.37	0.11	0.13488	0.401637	4 : 284 : 218 : 18,125	1.17	0.43_3.17	0.756	0.77914	0.829296
GSE21955_2.xlsx	GSE21955	COP1 siRNA knockdown in human Hepatocellular carcinoma cells	GSM545968,GSM545969,GSM545970,GSM545971,	Hep3B COP1 siRNA 1,Hep3B COP1 siRNA 2,Hep3B COP1 siRNA 3,Hep3B COP1 siRNA 4,	GSM545972,GSM545973,GSM545974,GSM545975,	Hep3B Negative Control siRNA 1,Hep3B Negative Control siRNA 2,Hep3B Negative Control siRNA 3,Hep3B Negative Control siRNA 4,	RFWD2	8 : 280 : 790 : 17,553	0.63	0.31_1.29	0.204	0.24088	0.540881	11 : 277 : 804 : 17,539	0.87	0.47_1.59	0.643	0.66972	0.805114
GSE21955_3.xlsx	GSE21955	COP1 siRNA knockdown in human Hepatocellular carcinoma cells	GSM545960,GSM545961,GSM545962,GSM545963,	HepG2 COP1 siRNA 1,HepG2 COP1 siRNA 2,HepG2 COP1 siRNA 3,HepG2 COP1 siRNA 4,	GSM545964,GSM545965,GSM545966,GSM545967,	HepG2 Negative Control siRNA 1,HepG2 Negative Control siRNA 2,HepG2 Negative Control siRNA 3,HepG2 Negative Control siRNA 4,	RFWD2	13 : 275 : 824 : 17,519	1.01	0.57_1.76	0.986	1	0.829296	6 : 282 : 734 : 17,609	0.51	0.23_1.15	0.0981	0.12544	0.392824
GSE22036.xlsx	GSE22036	Identification of genes that regulated by IRF4 in human cutaneous T cell lymphoma HuT-102 cells	GSM547813,GSM547814,	siRNA-IRF4-1 (HuT-102 cells + IRF4 siRNA),siRNA-IRF4-2 (HuT-102 cells + IRF4 siRNA),	GSM547811,GSM547812,	Control-1 (HuT-102 cells + luciferase siRNA),Control-2 (HuT-102 cells + luciferase siRNA),	IRF4	3 : 308 : 205 : 19,858	0.94	0.30_2.97	0.921	1	0.829296	2 : 309 : 232 : 19,831	0.55	0.14_2.24	0.399	0.45459	0.700367
GSE22085.xlsx	GSE22085	The MALAT-1 noncoding RNA Regulates Cell Mobility by Modulating Gene Expressions	GSM549067,GSM549069,	A549 MALAT-1 knockdown replication 1-1,A549 MALAT-1 knockdown replication 2-1,	GSM549066,GSM549068,	A549 MALAT-1 knockdown replication 1,A549 MALAT-1 knockdown replication 2,	MDH2	6 : 299 : 193 : 18,885	1.96	0.86_4.46	0.1	0.13713	0.404773	4 : 301 : 159 : 18,919	1.58	0.58_4.29	0.364	0.52622	0.744781
GSE22139.xlsx	GSE22139	Bone morphogenetic protein-7 is a MYC target with pro-survival functions in childhood medulloblastoma	GSM550701,GSM550702,GSM550703,	medulloblastoma, M2_cMYC_silenced, rep1,medulloblastoma, M2_cMYC_silenced, rep2,medulloblastoma, M2_cMYC_silenced, rep3,	GSM550698,GSM550699,GSM550700,	medulloblastoma, M2_scrambled, rep1,medulloblastoma, M2_scrambled, rep2,medulloblastoma, M2_scrambled, rep3,	MYC	41 : 270 : 3,557 : 16,506	0.7	0.51_0.98	0.037	0.04225	0.219405	72 : 239 : 3,236 : 16,827	1.57	1.20_2.04	0.000862	0.00098	0.0161292
GSE22213_1.xlsx	GSE22213	Cooperative interaction between retinoic acid receptor-alpha and estrogen receptor in breast cancer.	GSM552932,GSM552926,GSM552930,	si RARA and vehicle replicate 1,si RARA and vehicle replicate 2,si RARA and vehicle replicate 3,	GSM552925,GSM552929,GSM552936,	si Control and vehicle replicate 1,si Control and vehicle replicate 2,si Control and vehicle replicate 3,	RARA	4 : 312 : 454 : 24,389	0.69	0.26_1.85	0.458	0.53537	0.744781	12 : 304 : 406 : 24,437	2.38	1.32_4.27	0.00279	0.00715	0.0685303
GSE22213_2.xlsx	GSE22213	Cooperative interaction between retinoic acid receptor-alpha and estrogen receptor in breast cancer.	GSM552934,GSM552931,GSM552927,	si RARA and estrogen replicate 1,si RARA and estrogen replicate 2,si RARA and estrogen replicate 3,	GSM552928,GSM552935,GSM552933,	si Control and estrogen replicate 1,si Control and estrogen replicate 2,si Control and estrogen replicate 3,	RARA	7 : 309 : 439 : 24,404	1.26	0.59_2.68	0.549	0.66664	0.805114	10 : 306 : 398 : 24,445	2.01	1.06_3.80	0.0289	0.04016	0.214134
GSE2222_1.xlsx	GSE2222	FoxM1 siRNA profiles	GSM40657,GSM40658,GSM40659,	FoxM1 A,FoxM1 B,FoxM1 C,	GSM40651,GSM40652,GSM40653,	mock A,mock B,mock C,	FOXM1	1 : 205 : 88 : 11,677	0.65	0.09_4.67	0.664	0.74362	0.823371	3 : 203 : 78 : 11,687	2.21	0.69_7.07	0.169	0.16459	0.450678
GSE2222_2.xlsx	GSE2222	FoxM1 siRNA profiles	GSM40654,GSM40655,GSM40656,	GFP A,GFP B,GFP C,	GSM40651,GSM40652,GSM40653,	mock A,mock B,mock C,	GFP	1 : 203 : 45 : 11,690	1.28	0.18_9.33	0.807	1	0.829296	2 : 202 : 42 : 11,693	2.76	0.66_11.47	0.146	0.1737	0.462948
GSE2222_3.xlsx	GSE2222	FoxM1 siRNA profiles	GSM40657,GSM40658,GSM40659,	FoxM1 A,FoxM1 B,FoxM1 C,	GSM40654,GSM40655,GSM40656,	GFP A,GFP B,GFP C,	FOXM1	3 : 201 : 102 : 11,592	1.7	0.53_5.39	0.365	0.43197	0.686142	1 : 203 : 110 : 11,584	0.52	0.07_3.73	0.507	0.72585	0.821378
GSE22259.xlsx	GSE22259	BRCA1 depletion effect on HeLa cells	GSM554071,GSM554073,GSM554075,	BRCA1-KD-1 (total RNA),BRCA1-KD-2 (total RNA),BRCA1-KD-3 (mRNA),	GSM554070,GSM554072,GSM554074,	GFP-KD-1 (total RNA),GFP-KD-2 (total RNA),GFP-KD-3 (mRNA),	BRCA1	1 : 310 : 313 : 19,750	0.2	0.03_1.45	0.0785	0.09858	0.356597	7 : 304 : 316 : 19,747	1.44	0.67_3.07	0.344	0.35138	0.626699
GSE22336.xlsx	GSE22336	UDP-GlcNAc 2-epimerase/ManNAc kinase (GNE) is an inducer of apoptotic processes in Capan-1 pancreatic carcinoma cells: GNE silencing	GSM555986,GSM555987,GSM555988,	Capan-1 V1 siGNE,Capan-1 V2 siGNE,Capan-1 V3 siGNE,	GSM555983,GSM555984,GSM555985,	Capan-1 V1 control,Capan-1 V2 control,Capan-1 V3 control,	GNE	5 : 306 : 406 : 19,657	0.79	0.33_1.92	0.605	0.69208	0.814057	8 : 303 : 518 : 19,545	1	0.49_2.02	0.992	1	0.829296
GSE22363_1.xlsx	GSE22363	The anti-proliferative effects of progestins in T47D breast cancer cells are tempered by progestin-induction of the ETS transcription factor Elf5.	GSM556529,GSM556530,GSM556531,	T47D-pHUSH-Elf5-shRNA_progesterone_doxycycline_rep1,T47D-pHUSH-Elf5-shRNA_progesterone_doxycycline_rep2,T47D-pHUSH-Elf5-shRNA_progesterone_doxycycline_rep3,	GSM556523,GSM556524,GSM556525,	T47D-pHUSH-Elf5-shRNA_ethanol vehicle only_rep1,T47D-pHUSH-Elf5-shRNA_ethanol vehicle only_rep2,T47D-pHUSH-Elf5-shRNA_ethanol vehicle only_rep3,	ELF5	21 : 283 : 1,546 : 18,606	0.89	0.57_1.40	0.619	0.6676	0.805114	28 : 276 : 1,552 : 18,600	1.22	0.82_1.80	0.328	0.329	0.615228
GSE22363_2.xlsx	GSE22363	The anti-proliferative effects of progestins in T47D breast cancer cells are tempered by progestin-induction of the ETS transcription factor Elf5.	GSM556526,GSM556527,GSM556528,	T47D-pHUSH-Elf5-shRNA_progesterone_rep1,T47D-pHUSH-Elf5-shRNA_progesterone_rep2,T47D-pHUSH-Elf5-shRNA_progesterone_rep3,	GSM556523,GSM556524,GSM556525,	T47D-pHUSH-Elf5-shRNA_ethanol vehicle only_rep1,T47D-pHUSH-Elf5-shRNA_ethanol vehicle only_rep2,T47D-pHUSH-Elf5-shRNA_ethanol vehicle only_rep3,	ELF5	18 : 286 : 1,164 : 18,988	1.03	0.64_1.66	0.914	1	0.829296	16 : 288 : 831 : 19,321	1.29	0.78_2.15	0.322	0.38187	0.651252
GSE22366_1.xlsx	GSE22366	Primary human erythroid progenitor cells HDAC1 and HDAC2 shRNA knockdown samples	GSM556590,GSM556591,GSM556592,	HDAC2_H6-rep1,HDAC2_H6-rep2,HDAC2_H6-rep3,	GSM556579,GSM556580,GSM556581,	Luciferase-rep1,Luciferase-rep2,Luciferase-rep3,	HDAC2	6 : 224 : 566 : 12,297	0.58	0.26_1.31	0.188	0.20063	0.4887	9 : 221 : 481 : 12,382	1.05	0.53_2.05	0.891	1	0.829296
GSE22366_2.xlsx	GSE22366	Primary human erythroid progenitor cells HDAC1 and HDAC2 shRNA knockdown samples	GSM556582,GSM556583,	HDAC1_A3-rep1,HDAC1_A3-rep3,	GSM556579,GSM556580,GSM556581,	Luciferase-rep1,Luciferase-rep2,Luciferase-rep3,	HDAC1	5 : 225 : 311 : 12,552	0.9	0.37_2.19	0.811	0.83891	0.829296	8 : 222 : 344 : 12,519	1.31	0.64_2.68	0.455	0.53602	0.744781
GSE22366_3.xlsx	GSE22366	Primary human erythroid progenitor cells HDAC1 and HDAC2 shRNA knockdown samples	GSM556587,GSM556588,GSM556589,	HDAC2_B10-rep1,HDAC2_B10-rep2,HDAC2_B10-rep3,	GSM556579,GSM556580,GSM556581,	Luciferase-rep1,Luciferase-rep2,Luciferase-rep3,	HDAC2	5 : 225 : 351 : 12,512	0.79	0.32_1.93	0.608	0.69003	0.813395	3 : 227 : 384 : 12,479	0.43	0.14_1.35	0.136	0.16933	0.454353
GSE22366_4.xlsx	GSE22366	Primary human erythroid progenitor cells HDAC1 and HDAC2 shRNA knockdown samples	GSM556584,GSM556585,GSM556586,	HDAC1_G10-rep1,HDAC1_G10-rep2,HDAC1_G10-rep3,	GSM556579,GSM556580,GSM556581,	Luciferase-rep1,Luciferase-rep2,Luciferase-rep3,	HDAC1	7 : 223 : 316 : 12,547	1.25	0.58_2.67	0.57	0.66469	0.805114	10 : 220 : 320 : 12,543	1.78	0.94_3.39	0.0745	0.08466	0.331391
GSE22369-GPL3921_1.xlsx	GSE22369	HDAC1 and HDAC2 in fetal hemoglobin induction	GSM556584,GSM556585,GSM556586,	HDAC1_G10-rep1,HDAC1_G10-rep2,HDAC1_G10-rep3,	GSM556579,GSM556580,GSM556581,	Luciferase-rep1,Luciferase-rep2,Luciferase-rep3,	HDAC1	7 : 223 : 316 : 12,547	1.25	0.58_2.67	0.57	0.66469	0.805114	10 : 220 : 320 : 12,543	1.78	0.94_3.39	0.0745	0.08466	0.331391
GSE22369-GPL3921_2.xlsx	GSE22369	HDAC1 and HDAC2 in fetal hemoglobin induction	GSM556587,GSM556588,GSM556589,	HDAC2_B10-rep1,HDAC2_B10-rep2,HDAC2_B10-rep3,	GSM556579,GSM556580,GSM556581,	Luciferase-rep1,Luciferase-rep2,Luciferase-rep3,	HDAC2	5 : 225 : 351 : 12,512	0.79	0.32_1.93	0.608	0.69003	0.813395	3 : 227 : 384 : 12,479	0.43	0.14_1.35	0.136	0.16933	0.454353
GSE22369-GPL3921_3.xlsx	GSE22369	HDAC1 and HDAC2 in fetal hemoglobin induction	GSM556582,GSM556583,	HDAC1_A3-rep1,HDAC1_A3-rep3,	GSM556579,GSM556580,GSM556581,	Luciferase-rep1,Luciferase-rep2,Luciferase-rep3,	HDAC1	5 : 225 : 311 : 12,552	0.9	0.37_2.19	0.811	0.83891	0.829296	8 : 222 : 344 : 12,519	1.31	0.64_2.68	0.455	0.53602	0.744781
GSE22369-GPL3921_4.xlsx	GSE22369	HDAC1 and HDAC2 in fetal hemoglobin induction	GSM556590,GSM556591,GSM556592,	HDAC2_H6-rep1,HDAC2_H6-rep2,HDAC2_H6-rep3,	GSM556579,GSM556580,GSM556581,	Luciferase-rep1,Luciferase-rep2,Luciferase-rep3,	HDAC2	6 : 224 : 566 : 12,297	0.58	0.26_1.31	0.188	0.20063	0.4887	9 : 221 : 481 : 12,382	1.05	0.53_2.05	0.891	1	0.829296
GSE22400-GPL6102.xlsx	GSE22400	PHF8 mediates histone demethylation events in cell cycle progression	GSM557056,GSM557058,	PHF8siRNA, 1,PHF8siRNA, 2,	GSM557055,GSM557057,	Control siRNA, 1,Control siRNA, 2,	PHF8	7 : 298 : 396 : 23,826	1.41	0.66_3.01	0.367	0.49364	0.734841	9 : 296 : 319 : 23,903	2.28	1.16_4.46	0.0136	0.02211	0.147765
GSE22415_1.xlsx	GSE22415	Identification and characterization of two novel primate-specific histone H3 variants H3.X and H3.Y	GSM557230,GSM557231,	U20S H3 Y R1,U20S H3 Y R2,	GSM557228,GSM557229,	U20S luci R1,U20S luci R2,	H3.Y	3 : 301 : 153 : 19,998	1.3	0.41_4.11	0.651	0.7354	0.821378	2 : 302 : 119 : 20,032	1.11	0.27_4.53	0.879	1	0.829296
GSE22415_2.xlsx	GSE22415	Identification and characterization of two novel primate-specific histone H3 variants H3.X and H3.Y	GSM557232,GSM557233,	U20S H3 XY R1,U20S H3 XY R2,	GSM557228,GSM557229,	U20S luci R1,U20S luci R2,	H3.X + H3.Y cotransfected	2 : 302 : 300 : 19,852	0.44	0.11_1.77	0.233	0.33302	0.615262	5 : 299 : 266 : 19,886	1.25	0.51_3.05	0.623	0.80146	0.829296
GSE22477.xlsx	GSE22477	PHF8 mediates histone demethylation events in cell cycle progression [expression]	GSM557056,GSM557058,	PHF8siRNA, 1,PHF8siRNA, 2,	GSM557055,GSM557057,	Control siRNA, 1,Control siRNA, 2,	PHF8	7 : 298 : 396 : 23,826	1.41	0.66_3.01	0.367	0.49364	0.734841	9 : 296 : 319 : 23,903	2.28	1.16_4.46	0.0136	0.02211	0.147765
GSE22550_1.xlsx	GSE22550	Expression data from Hodgkin lymphoma cell lines UHO-1 and L-1236 transduced with shRNAs against GATA-3 or non-functional control shRNAs	GSM559655,GSM559657,GSM559659,	L-1236 siGATA-3 rep1,L-1236 siGATA-3 rep2,L-1236 siGATA-3 rep3,	GSM559654,GSM559656,GSM559658,	L-1236 siSCR rep1,L-1236 siSCR rep2,L-1236 siSCR rep3,	GATA3	0 : 303 : 96 : 19,764	0	#NUM!_#NUM!	0.225	0.40356	0.666626	1 : 302 : 77 : 19,783	0.85	0.12_6.14	0.872	1	0.829296
GSE22550_2.xlsx	GSE22550	Expression data from Hodgkin lymphoma cell lines UHO-1 and L-1236 transduced with shRNAs against GATA-3 or non-functional control shRNAs	GSM559661,GSM559663,GSM559665,	L-UHO-1 siGATA-3 rep1,L-UHO-1 siGATA-3 rep2,L-UHO-1 siGATA-3 rep3,	GSM559660,GSM559662,GSM559664,	L-UHO-1 siSCR rep1,L-UHO-1 siSCR rep2,L-UHO-1 siSCR rep3,	GATA3	0 : 303 : 50 : 19,810	0	#NUM!_#NUM!	0.382	0.64442	0.799164	0 : 303 : 33 : 19,827	0	#NUM!_#NUM!	0.478	1	0.829296
GSE22572-GPL570.xlsx	GSE22572	TCF4 and CDX2, major transcription factors for intestinal function, converge on the same cis-regulatory regions	GSM564445,GSM564446,GSM564448,	shCDX2-2,shCDX2-4,shCDX2-2b,	GSM564444,GSM564447,	shGFP1,shGFP2,	CDX2	5 : 306 : 218 : 19,818	1.49	0.61_3.63	0.382	0.4013	0.665894	1 : 310 : 156 : 19,880	0.41	0.06_2.95	0.361	0.52247	0.744781
GSE22578.xlsx	GSE22578	Wilms Tumor-1 (WT-1) and its candidate target genes in gliomagenesis	GSM560320,GSM560323,GSM560326,	U251si_1,U251si_2,U251si_3,	GSM560321,GSM560324,GSM560327,	U251scr_1,U251scr_2,U251scr_3,	WT1	6 : 220 : 240 : 12,592	1.43	0.63_3.25	0.39	0.45142	0.698681	3 : 223 : 174 : 12,658	0.98	0.31_3.09	0.971	1	0.829296
GSE22606_1.xlsx	GSE22606	Identification of an SRF- and androgen-dependent gene signature in prostate cancer	GSM560834,GSM560835,GSM560836,	SRF silenced EtOH rep 1,SRF silenced EtOH rep 2,SRF silenced EtOH rep 3,	GSM560828,GSM560829,GSM560830,	LNCaP EtOH rep 1,LNCaP EtOH rep 2,LNCaP EtOH rep 3,	SRF	21 : 290 : 1,025 : 19,038	1.34	0.86_2.10	0.192	0.19431	0.483587	19 : 292 : 1,181 : 18,882	1.04	0.65_1.66	0.868	0.90106	0.829296
GSE22606_2.xlsx	GSE22606	Identification of an SRF- and androgen-dependent gene signature in prostate cancer	GSM560837,GSM560838,GSM560839,	SRF silenced R1881 rep 1,SRF silenced R1881 rep 2,SRF silenced R1881 rep 3,	GSM560831,GSM560832,GSM560833,	LNCaP R1881 rep 1,LNCaP R1881 rep 2,LNCaP R1881 rep 3,	SRF	28 : 283 : 1,389 : 18,674	1.33	0.90_1.97	0.152	0.17474	0.463687	26 : 285 : 1,677 : 18,386	1	0.67_1.50	0.999	1	0.829296
GSE22692_1.xlsx	GSE22692	The effect of HES6 silencing on the gene expression profiles of the glioblastoma A172 and LN405 cell lines	GSM562372,GSM562374,	A172_siHes6_a,A172_siHes6_b,	GSM562371,GSM562373,	A172_siNEG_a,A172_siNEG_b,	HES6	6 : 310 : 257 : 24,539	1.85	0.82_4.18	0.135	0.14944	0.423183	1 : 315 : 229 : 24,567	0.34	0.05_2.44	0.26	0.37797	0.650843
GSE22692_2.xlsx	GSE22692	The effect of HES6 silencing on the gene expression profiles of the glioblastoma A172 and LN405 cell lines	GSM562376,GSM562378,	LN405_siHes6_a,LN405_siHes6_b,	GSM562375,GSM562377,	LN405_siNEG_a,LN405_siNEG_b,	HES6	6 : 310 : 230 : 24,561	2.07	0.91_4.68	0.0755	0.07961	0.317843	4 : 312 : 214 : 24,577	1.47	0.54_3.98	0.443	0.53059	0.744781
GSE22692_3.xlsx	GSE22692	The effect of HES6 silencing on the gene expression profiles of the glioblastoma A172 and LN405 cell lines	GSM614009,GSM614011,	LN405pEYFPhes6wt_1,LN405pEYFPhes6wt_2,	GSM614008,GSM614010,	LN405pEYFPmock_1,LN405pEYFPmock_2,	HES6	6 : 310 : 327 : 24,514	1.45	0.64_3.28	0.368	0.45201	0.698681	7 : 309 : 324 : 24,517	1.71	0.80_3.65	0.158	0.2058	0.494766
GSE22795.xlsx	GSE22795	PRDM14 Knockdown in human embryonic stem cells	GSM563545,GSM563546,GSM563547,	PRDM14 shRNA_3 Days knockdown_rep1,PRDM14 shRNA_3 Days knockdown_rep2,PRDM14 shRNA_3 Days knockdown_rep3,	GSM563542,GSM563543,GSM563544,	Luciferase shRNA_3 Days knockdown_rep1,Luciferase shRNA_3 Days knockdown_rep2,Luciferase shRNA_3 Days knockdown_rep3,	PRDM14	11 : 305 : 1,082 : 23,761	0.79	0.43_1.45	0.449	0.49113	0.73208	24 : 292 : 1,356 : 23,487	1.42	0.94_2.17	0.0974	0.10444	0.362307
GSE22852-GPL6947_1.xlsx	GSE22852	Gastrointestinal stromal tumor GIST: gene expresssion and ChIP analyses	GSM481223,GSM481226,	GIST882 ETV1sh1 Rep1,GIST882 ETV1sh1 Rep2,	GSM481222,GSM481225,	GIST882 shScr Rep1,GIST882 shScr Rep2,	ETV1	1 : 315 : 289 : 24,554	0.27	0.04_1.93	0.161	0.1927	0.482031	9 : 307 : 284 : 24,559	2.54	1.29_4.97	0.005	0.01148	0.0931427
GSE22852-GPL6947_2.xlsx	GSE22852	Gastrointestinal stromal tumor GIST: gene expresssion and ChIP analyses	GSM481224,GSM481227,	GIST882 ETV1sh2 Rep1,GIST882 ETV1sh2 Rep2,	GSM481222,GSM481225,	GIST882 shScr Rep1,GIST882 shScr Rep2,	ETV1	4 : 312 : 256 : 24,587	1.23	0.46_3.33	0.681	0.77568	0.829296	6 : 310 : 298 : 24,545	1.59	0.71_3.60	0.258	0.29018	0.57823
GSE22852-GPL6947_3.xlsx	GSE22852	Gastrointestinal stromal tumor GIST: gene expresssion and ChIP analyses	GSM481229,GSM481232,	GIST48 ETV1sh1 Rep1,GIST48 ETV1sh1 Rep2,	GSM481228,GSM481231,	GIST48 shScr Rep1,GIST48 shScr Rep2,	ETV1	6 : 310 : 311 : 24,532	1.53	0.68_3.45	0.306	0.29888	0.584233	3 : 313 : 257 : 24,586	0.92	0.29_2.88	0.882	1	0.829296
GSE22852-GPL6947_4.xlsx	GSE22852	Gastrointestinal stromal tumor GIST: gene expresssion and ChIP analyses	GSM481230,GSM481233,	GIST48 ETV1sh2 Rep1,GIST48 ETV1sh2 Rep2,	GSM481228,GSM481231,	GIST48 shScr Rep1,GIST48 shScr Rep2,	ETV1	5 : 311 : 311 : 24,532	1.27	0.52_3.09	0.6	0.60345	0.785092	4 : 312 : 298 : 24,545	1.06	0.39_2.85	0.914	1	0.829296
GSE22859.xlsx	GSE22859	Human LSD2/KDM1b/AOF1 regulates gene transcription by modulating H3K4me2 methylation (Affymetrix)	GSM564835,GSM564836,	LSD2 knockdown, replicate 1,LSD2 knockdown, replicate 2,	GSM564833,GSM564834,	Scarmbled control knockdown, replicate 1,Scarmbled control knockdown, replicate 2,	LSD2	8 : 303 : 268 : 19,768	1.95	0.96_3.97	0.0618	0.07465	0.305402	4 : 307 : 193 : 19,843	1.34	0.49_3.63	0.564	0.77367	0.829296
GSE22937.xlsx	GSE22937	An ESRP-regulated splicing program is abrogated during the Epithelial Mesenchymal Transition	GSM566393,GSM566394,GSM566395,GSM566396,	PNT2-siESRP-1,PNT2-siESRP-2,PNT2-siESRP-3,PNT2-siESRP-4,	GSM566389,GSM566390,GSM566391,GSM566392,	PNT2-siGFP-1,PNT2-siGFP-2,PNT2-siGFP-3,PNT2-siGFP-4,	ESRP2	20 : 114 : 2,306 : 14,943	1.14	0.71_1.83	0.598	0.61016	0.788608	29 : 105 : 2,019 : 15,230	2.08	1.38_3.15	0.000379	0.00073	0.0132927
GSE22956-GPL6883.xlsx	GSE22956	NFAT5 is a critical regulator of rheumatoid inflammation	GSM566720,GSM566723,GSM566726,	NFAT5 siRNA transfected RA-FLS biological replicate 1,NFAT5 siRNA transfected RA-FLS biological replicate 2,NFAT5 siRNA transfected RA-FLS biological replicate 3,	GSM566719,GSM566722,GSM566725,	Control siRNA transfected RA-FLS biological replicate 1,Control siRNA transfected RA-FLS biological replicate 2,Control siRNA transfected RA-FLS biological replicate 3,	NFAT5	9 : 279 : 409 : 17,934	1.41	0.72_2.77	0.309	0.30906	0.595614	0 : 288 : 366 : 17,977	0	#NUM!_#NUM!	0.0155	0.01569	0.117865
GSE22956-GPL6947.xlsx	GSE22956	NFAT5 is a critical regulator of rheumatoid inflammation	GSM566730,GSM566733,GSM566736,GSM566739,	NFAT5 siRNA transfected HUVEC biological replicate 1,NFAT5 siRNA transfected HUVEC biological replicate 2,NFAT5 siRNA transfected HUVEC biological replicate 3,NFAT5 siRNA transfected HUVEC biological replicate 4,	GSM566729,GSM566732,GSM566735,GSM566738,	Control siRNA transfected HUVEC biological replicate 1,Control siRNA transfected HUVEC biological replicate 2,Control siRNA transfected HUVEC biological replicate 3,Control siRNA transfected HUVEC biological replicate 4,	NFAT5	7 : 309 : 892 : 23,951	0.61	0.29_1.29	0.191	0.22071	0.514898	17 : 299 : 946 : 23,897	1.44	0.88_2.35	0.148	0.18199	0.470579
GSE23010_1.xlsx	GSE23010	Role of NFBD1 in global gene expression	GSM567734,GSM567742,GSM567750,	NFBD1shRNA 0 Gy rep1,NFBD1shRNA 0 Gy rep2,NFBD1shRNA 0 Gy rep3,	GSM567732,GSM567740,GSM567748,	control shRNA 0 Gy rep1,control shRNA 0 Gy rep2,control shRNA 0 Gy rep3,	MDC1	4 : 289 : 259 : 24,888	1.33	0.49_3.59	0.573	0.7731	0.829296	0 : 293 : 224 : 24,923	0	#NUM!_#NUM!	0.105	0.11963	0.384165
GSE23010_2.xlsx	GSE23010	Role of NFBD1 in global gene expression	GSM567736,GSM567744,GSM567752,	p53 shRNA 0 Gy rep1,p53 shRNA 0 Gy rep2,p53 shRNA 0 Gy rep3,	GSM567732,GSM567740,GSM567748,	control shRNA 0 Gy rep1,control shRNA 0 Gy rep2,control shRNA 0 Gy rep3,	TP53	7 : 286 : 170 : 24,977	3.6	1.67_7.73	0.000453	0.00501	0.054275	0 : 293 : 132 : 25,015	0	#NUM!_#NUM!	0.214	0.28126	0.570781
GSE23010_3.xlsx	GSE23010	Role of NFBD1 in global gene expression	GSM567738,GSM567746,GSM567754,	NFBD1/p53 shRNA 0 Gy rep1,NFBD1/p53 shRNA 0 Gy rep2,NFBD1/p53 shRNA 0 Gy rep3,	GSM567732,GSM567740,GSM567748,	control shRNA 0 Gy rep1,control shRNA 0 Gy rep2,control shRNA 0 Gy rep3,	NFBD1 + TP53 cotransfected	7 : 286 : 295 : 24,852	2.06	0.97_4.40	0.056	0.0618	0.274518	1 : 292 : 263 : 24,884	0.32	0.05_2.32	0.237	0.27806	0.568737
GSE23010_4.xlsx	GSE23010	Role of NFBD1 in global gene expression	GSM567735,GSM567743,GSM567751,	NFBD1shRNA 5 Gy rep1,NFBD1shRNA 5 Gy rep2,NFBD1shRNA 5 Gy rep3,	GSM567733,GSM567741,GSM567749,	control shRNA 5 Gy rep1,control shRNA 5 Gy rep2,control shRNA 5 Gy rep3,	MDC1	6 : 287 : 285 : 24,862	1.82	0.81_4.13	0.143	0.15385	0.430245	0 : 293 : 204 : 24,943	0	#NUM!_#NUM!	0.122	0.17899	0.466581
GSE23010_5.xlsx	GSE23010	Role of NFBD1 in global gene expression	GSM567737,GSM567745,GSM567753,	p53 shRNA 5 Gy rep1,p53 shRNA 5 Gy rep2,p53 shRNA 5 Gy rep3,	GSM567733,GSM567741,GSM567749,	control shRNA 5 Gy rep1,control shRNA 5 Gy rep2,control shRNA 5 Gy rep3,	TP53	4 : 289 : 227 : 24,920	1.52	0.56_4.11	0.407	0.52797	0.744781	2 : 291 : 249 : 24,898	0.69	0.17_2.78	0.596	0.77615	0.829296
GSE23010_6.xlsx	GSE23010	Role of NFBD1 in global gene expression	GSM567739,GSM567747,GSM567755,	NFBD1/p53 shRNA 5 Gy rep1,NFBD1/p53 shRNA 5 Gy rep2,NFBD1/p53 shRNA 5 Gy rep3,	GSM567733,GSM567741,GSM567749,	control shRNA 5 Gy rep1,control shRNA 5 Gy rep2,control shRNA 5 Gy rep3,	MDC1 + TP53 cotransfected	4 : 289 : 264 : 24,883	1.3	0.48_3.53	0.599	0.77382	0.829296	3 : 290 : 208 : 24,939	1.24	0.39_3.90	0.712	0.73812	0.821378
GSE23010_7.xlsx	GSE23010	Role of NFBD1 in global gene expression	GSM567759,GSM567760,GSM567761,	NFBD1a shRNA rep1,NFBD1a shRNA rep2,NFBD1a shRNA rep3,	GSM567756,GSM567757,GSM567758,	control shRNA rep1,control shRNA rep2,control shRNA rep3,	MDC1	11 : 282 : 631 : 24,516	1.52	0.83_2.78	0.177	0.18537	0.472155	13 : 280 : 622 : 24,525	1.83	1.04_3.21	0.0322	0.03773	0.205509
GSE23035_1.xlsx	GSE23035	Expression data from BAP1 depleted cells	GSM568508,GSM568509,GSM568510,	shBAP1 #1 cells, rep1,shBAP1 #1 cells, rep2,shBAP1 #1 cells, rep3,	GSM568505,GSM568506,GSM568507,	shControl cells, rep1,shControl cells, rep2,shControl cells, rep3,	BAP1	26 : 285 : 1,432 : 18,631	1.19	0.79_1.78	0.407	0.43667	0.688228	26 : 285 : 1,422 : 18,641	1.2	0.80_1.79	0.386	0.43444	0.686142
GSE23035_2.xlsx	GSE23035	Expression data from BAP1 depleted cells	GSM568511,GSM568512,GSM568513,	shBAP1 #2 cells, rep1,shBAP1 #2 cells, rep2,shBAP1 #2 cells, rep3,	GSM568505,GSM568506,GSM568507,	shControl cells, rep1,shControl cells, rep2,shControl cells, rep3,	BAP1	23 : 288 : 969 : 19,094	1.57	1.02_2.42	0.037	0.04444	0.225737	24 : 287 : 1,430 : 18,633	1.09	0.72_1.66	0.689	0.73911	0.821378
GSE23445_1.xlsx	GSE23445	Effect of JMJD2B depletion on the ER signaling pathway	GSM575332,GSM575333,GSM575334,	JMJD2B-depleted MCF-7 cells treated with E2, rep1,JMJD2B-depleted MCF-7 cells treated with E2, rep2,JMJD2B-depleted MCF-7 cells treated with E2, rep3,	GSM575326,GSM575327,GSM575328,	control MCF-7 cells treated with E2, rep1,control MCF-7 cells treated with E2, rep2,control MCF-7 cells treated with E2, rep3,	KDM4B	24 : 280 : 885 : 19,267	1.87	1.22_2.85	0.00326	0.00534	0.0564216	16 : 288 : 687 : 19,465	1.57	0.95_2.62	0.0782	0.08179	0.322614
GSE23445_2.xlsx	GSE23445	Effect of JMJD2B depletion on the ER signaling pathway	GSM575329,GSM575330,GSM575331,	steroid-depleted JMJD2B-depleted MCF-7 cells, rep1,steroid-depleted JMJD2B-depleted MCF-7 cells, rep2,steroid-depleted JMJD2B-depleted MCF-7 cells, rep3,	GSM575323,GSM575324,GSM575325,	steroid-depleted control MCF-7 cells, rep1,steroid-depleted control MCF-7 cells, rep2,steroid-depleted control MCF-7 cells, rep3,	KDM4B	15 : 289 : 976 : 19,176	1.02	0.60_1.72	0.942	1	0.829296	20 : 284 : 794 : 19,358	1.72	1.08_2.72	0.0195	0.0257	0.162524
GSE23513.xlsx	GSE23513	Position-dependent alternative splicing activity revealed by global profiling of alternative splicing events regulated by PTB (HJAY)	GSM575893,GSM575894,GSM575895,	PTB/nPTB_Knockdown_Rep1,PTB/nPTB_Knockdown_Rep2,PTB/nPTB_Knockdown_Rep3,	GSM575890,GSM575891,GSM575892,	Control_Rep1,Control_Rep2,Control_Rep3,	PTBP1+PTBP2 cotransfected	66 : 223 : 5,047 : 36,832	2.16	1.64_2.85	2.17e-08	< 0.00001	0.000351712	54 : 235 : 6,382 : 35,497	1.28	0.95_1.72	0.105	0.11827	0.380609
GSE23514.xlsx	GSE23514	Position-dependent alternative splicing activity revealed by global profiling of alternative splicing events regulated by PTB (Exon array)	GSM575896,GSM575897,GSM575898,GSM575902,GSM575903,GSM575904,	Control_Rep4,Control_Rep5,Control_Rep6,Control_Rep1,Control_Rep2,Control_Rep3,	GSM575896,GSM575897,GSM575898,GSM575902,GSM575903,GSM575904,	Control_Rep4,Control_Rep5,Control_Rep6,Control_Rep1,Control_Rep2,Control_Rep3,	Position-dependent alternative splicing activity revealed by global profiling of alternative splicing events regulated by PTB (Exon array)	0 : 0 : 0 : 0	#DIV/0!	#DIV/0!_#DIV/0!	#DIV/0!	< 0.00001	0.000351712	0 : 0 : 0 : 0	#DIV/0!	#DIV/0!_#DIV/0!	#DIV/0!	< 0.00001	0.000351712
GSE23522-GPL5188.xlsx	GSE23522	Position-dependent alternative splicing activity revealed by global profiling of alternative splicing events regulated by PTB	GSM575905,GSM575906,GSM575907,GSM575899,GSM575900,GSM575901,	PTB/nPTB_Knockdown_Rep1,PTB/nPTB_Knockdown_Rep2,PTB/nPTB_Knockdown_Rep3,PTB/nPTB_Knockdown_Rep4,PTB/nPTB_Knockdown_Rep5,PTB/nPTB_Knockdown_Rep6,	GSM575902,GSM575903,GSM575904,GSM575896,GSM575897,GSM575898,	Control_Rep1,Control_Rep2,Control_Rep3,Control_Rep4,Control_Rep5,Control_Rep6,	PTBP1+PTBP2 cotransfected	60 : 260 : 2,980 : 23,176	1.79	1.35_2.38	4.08e-05	7e-05	0.00189184	42 : 278 : 3,169 : 22,987	1.1	0.79_1.52	0.583	0.60693	0.788109
GSE23522-GPL8119.xlsx	GSE23522	Position-dependent alternative splicing activity revealed by global profiling of alternative splicing events regulated by PTB	GSM575893,GSM575894,GSM575895,	PTB/nPTB_Knockdown_Rep1,PTB/nPTB_Knockdown_Rep2,PTB/nPTB_Knockdown_Rep3,	GSM575890,GSM575891,GSM575892,	Control_Rep1,Control_Rep2,Control_Rep3,	PTBP1 + PTBP2 cotransfected	66 : 223 : 5,047 : 36,832	2.16	1.64_2.85	2.17e-08	< 0.00001	0.000351712	54 : 235 : 6,382 : 35,497	1.28	0.95_1.72	0.105	0.11827	0.380609
GSE23549-GPL6947_1.xlsx	GSE23549	Enhancer-like function for long non-coding RNAs in human	GSM707161,GSM707162,	Snai1, rep 1,Snai1, rep 2,	GSM707163,GSM707164,	C, rep 1,C, rep 2,	SNAI1	2 : 313 : 156 : 24,654	1.01	0.25_4.09	0.989	1	0.829296	2 : 313 : 164 : 24,646	0.96	0.24_3.89	0.955	1	0.829296
GSE23549-GPL6947_2.xlsx	GSE23549	Enhancer-like function for long non-coding RNAs in human	GSM707165,GSM707166,	ncRNA-a7, rep 1,ncRNA-a7, rep 2,	GSM707163,GSM707164,	C, rep 1,C, rep 2,	ncRNA-a7	4 : 311 : 220 : 24,590	1.44	0.53_3.89	0.472	0.53684	0.744781	7 : 308 : 291 : 24,519	1.91	0.90_4.09	0.0874	0.10515	0.363326
GSE23673_1.xlsx	GSE23673	ZNF703 overexpression and/or knockdown in the breast cancer cell line MCF-7	GSM580645,GSM580647,GSM580654,	MCF7.siZNF.ZNF 1,MCF7.siZNF.ZNF 2,MCF7.siZNF.ZNF 3,	GSM580644,GSM580651,GSM580653,	MCF7.siC.ZNF 1,MCF7.siC.ZNF 2,MCF7.siC.ZNF 3,	ZNF703	2 : 314 : 122 : 24,721	1.29	0.32_5.24	0.721	1	0.829296	0 : 316 : 111 : 24,732	0	#NUM!_#NUM!	0.234	0.40916	0.670494
GSE23673_2.xlsx	GSE23673	ZNF703 overexpression and/or knockdown in the breast cancer cell line MCF-7	GSM580649,GSM580650,GSM580655,	MCF7.siZNF.hiv 1,MCF7.siZNF.hiv 2,MCF7.siZNF.hiv 3,	GSM580646,GSM580648,GSM580652,	MCF7.siC.hiv 1,MCF7.siC.hiv 2,MCF7.siC.hiv 3,	ZNF703	3 : 313 : 178 : 24,665	1.33	0.42_4.18	0.626	0.73248	0.821378	2 : 314 : 201 : 24,642	0.78	0.19_3.16	0.728	0.77986	0.829296
GSE23838.xlsx	GSE23838	Genes regulated by Sox2 in glioma cancer cell line	GSM587718,GSM587720,	LN229_KO_pos_r1,LN229_KO_pos_r2,	GSM587717,GSM587719,	LN229_KO_neg_r1,LN229_KO_neg_r2,	SOX2	1 : 166 : 83 : 14,724	1.07	0.15_7.72	0.948	1	0.829296	0 : 167 : 39 : 14,768	0	#NUM!_#NUM!	0.507	1	0.829296
GSE23839-GPL1426.xlsx	GSE23839	An integrative analysis of the SOX2 response program in glioblastoma	GSM587718,GSM587720,	LN229_KO_pos_r1,LN229_KO_pos_r2,	GSM587717,GSM587719,	LN229_KO_neg_r1,LN229_KO_neg_r2,	SOX2	1 : 166 : 83 : 14,724	1.07	0.15_7.72	0.948	1	0.829296	0 : 167 : 39 : 14,768	0	#NUM!_#NUM!	0.507	1	0.829296
GSE23973_1.xlsx	GSE23973	Large intergenic non-coding RNAs as novel modulators of reprogramming: siRNA (gene expression)	GSM590428,GSM590429,	lincRNA-ST8SIA3 siRNA1 - gene expression, replicate 1,lincRNA-ST8SIA3 siRNA1 - gene expression, replicate 2,	GSM590423,GSM590424,GSM590425,	ctrl siRNA1 - gene expression, replicate 1,ctrl siRNA1 - gene expression, replicate 2,ctrl siRNA1 - gene expression, replicate 3,	lincRNA-ST8SIA3 targeting siRNA1	6 : 305 : 234 : 19,802	1.66	0.73_3.77	0.217	0.28023	0.569651	7 : 304 : 348 : 19,688	1.3	0.61_2.78	0.492	0.50799	0.740849
GSE23973_2.xlsx	GSE23973	Large intergenic non-coding RNAs as novel modulators of reprogramming: siRNA (gene expression)	GSM590426,GSM590427,	lincRNA-ST8SIA3 siRNA4 - gene expression, replicate 1,lincRNA-ST8SIA3 siRNA4 - gene expression, replicate 2,	GSM590423,GSM590424,GSM590425,	ctrl siRNA1 - gene expression, replicate 1,ctrl siRNA1 - gene expression, replicate 2,ctrl siRNA1 - gene expression, replicate 3,	lincRNA-ST8SIA3 targeting siRNA4	5 : 306 : 195 : 19,848	1.66	0.68_4.07	0.26	0.38114	0.650843	6 : 305 : 241 : 19,802	1.62	0.71_3.66	0.245	0.28412	0.572347
GSE24020_1.xlsx	GSE24020	NF-kB suppresses genomic instability in non-Hodgkin lymphomas	GSM591366,GSM591367,GSM591368,	Daudi-P100siRNA-1,Daudi-P100siRNA-2,Daudi-P100siRNA-3,	GSM591372,GSM591373,GSM591374,	Daudi-Luciferase-1,Daudi-Luciferase-2,Daudi-Luciferase-3,	SND1	7 : 302 : 414 : 19,026	1.07	0.50_2.27	0.87	1	0.829296	2 : 307 : 484 : 18,956	0.26	0.06_1.03	0.0381	0.03892	0.208509
GSE24020_2.xlsx	GSE24020	NF-kB suppresses genomic instability in non-Hodgkin lymphomas	GSM591369,GSM591370,GSM591371,	Daudi-P105siRNA-1,Daudi-P105siRNA-2,Daudi-P105siRNA-3,	GSM591372,GSM591373,GSM591374,	Daudi-Luciferase-1,Daudi-Luciferase-2,Daudi-Luciferase-3,	NFKB (p105	7 : 302 : 552 : 18,888	0.79	0.37_1.69	0.546	0.61152	0.789206	7 : 302 : 464 : 18,976	0.95	0.45_2.02	0.89	1	0.829296
GSE24020_3.xlsx	GSE24020	NF-kB suppresses genomic instability in non-Hodgkin lymphomas	GSM591357,GSM591358,GSM591359,	Oci-Ly3-P100siRNA-1,Oci-Ly3-P100siRNA-2,Oci-Ly3-P100siRNA-3,	GSM591363,GSM591364,GSM591365,	Oci-Ly3-Luciferase-1,Oci-Ly3-Luciferase-2,Oci-Ly3-Luciferase-3,	NFKB (p100)	9 : 300 : 551 : 18,889	1.03	0.53_2.01	0.934	1	0.829296	6 : 303 : 494 : 18,946	0.76	0.34_1.71	0.506	0.58902	0.777076
GSE24020_4.xlsx	GSE24020	NF-kB suppresses genomic instability in non-Hodgkin lymphomas	GSM591360,GSM591361,GSM591362,	Oci-Ly3-P105siRNA-1,Oci-Ly3-P105siRNA-2,Oci-Ly3-P105siRNA-3,	GSM591363,GSM591364,GSM591365,	Oci-Ly3-Luciferase-1,Oci-Ly3-Luciferase-2,Oci-Ly3-Luciferase-3,	NFKB (p105	12 : 297 : 1,403 : 18,037	0.52	0.29_0.93	0.0242	0.02516	0.160151	19 : 290 : 1,304 : 18,136	0.91	0.57_1.45	0.697	0.7332	0.821378
GSE24182-GPL570_1.xlsx	GSE24182	Large intergenic non-coding RNAs as novel modulators of reprogramming	GSM590426,GSM590427,	lincRNA-ST8SIA3 siRNA4 - gene expression, replicate 1,lincRNA-ST8SIA3 siRNA4 - gene expression, replicate 2,	GSM590423,GSM590424,GSM590425,	ctrl siRNA1 - gene expression, replicate 1,ctrl siRNA1 - gene expression, replicate 2,ctrl siRNA1 - gene expression, replicate 3,	lincRNA-ST8SIA3 targeting siRNA4	5 : 306 : 195 : 19,848	1.66	0.68_4.07	0.26	0.38114	0.650843	6 : 305 : 241 : 19,802	1.62	0.71_3.66	0.245	0.28412	0.572347
GSE24182-GPL570_2.xlsx	GSE24182	Large intergenic non-coding RNAs as novel modulators of reprogramming	GSM590428,GSM590429,	lincRNA-ST8SIA3 siRNA1 - gene expression, replicate 1,lincRNA-ST8SIA3 siRNA1 - gene expression, replicate 2,	GSM590423,GSM590424,GSM590425,	ctrl siRNA1 - gene expression, replicate 1,ctrl siRNA1 - gene expression, replicate 2,ctrl siRNA1 - gene expression, replicate 3,	lincRNA-ST8SIA3 targeting siRNA1	6 : 305 : 234 : 19,802	1.66	0.73_3.77	0.217	0.28023	0.569651	7 : 304 : 348 : 19,688	1.3	0.61_2.78	0.492	0.50799	0.740849
GSE24345.xlsx	GSE24345	UC San Diego_Friedmann_Kang_Human fibroblast knockdown	GSM600045,GSM600047,GSM600049,	Knockdown 1,Knockdown 2,Knockdown 3,	GSM600044,GSM600046,GSM600048,	Control 1,Control 2,Control 3,	HPRT1	26 : 267 : 1,091 : 24,056	2.15	1.43_3.23	0.000165	0.00057	0.0110036	18 : 275 : 1,240 : 23,907	1.26	0.78_2.04	0.341	0.33881	0.615262
GSE24522_1.xlsx	GSE24522	Expression data of lentivirus sponge MicroRNA16 (miR16) downregulated RPMI 8226 and MMS1 multiple myeloma (MM) cell lines compared with control lentivirus sponge	GSM604741,GSM604742,GSM604743,	MMS1 cell line, miR16 KO, rep1,MMS1 cell line, miR16 KO, rep2,MMS1 cell line, miR16 KO, rep3,	GSM604738,GSM604739,GSM604740,	MMS1 cell line, control, rep1,MMS1 cell line, control, rep2,MMS1 cell line, control, rep3,	miR-16	15 : 296 : 927 : 19,136	1.05	0.62_1.76	0.866	0.89018	0.829296	5 : 306 : 615 : 19,448	0.52	0.21_1.25	0.138	0.18076	0.470362
GSE24522_2.xlsx	GSE24522	Expression data of lentivirus sponge MicroRNA16 (miR16) downregulated RPMI 8226 and MMS1 multiple myeloma (MM) cell lines compared with control lentivirus sponge	GSM604747,GSM604748,GSM604749,	RPMI cell line, miR16 KO, rep1,RPMI cell line, miR16 KO, rep2,RPMI cell line, miR16 KO, rep3,	GSM604744,GSM604745,GSM604746,	RPMI cell line, control, rep1,RPMI cell line, control, rep2,RPMI cell line, control, rep3,	miR16	9 : 302 : 814 : 19,249	0.7	0.36_1.37	0.301	0.32033	0.605453	3 : 308 : 247 : 19,816	0.78	0.25_2.45	0.672	0.80433	0.829296
GSE24592_1.xlsx	GSE24592	Genomic Collaboration of Estrogen Receptor-?? and ERK2 in Regulating Gene and Proliferation Programs	GSM606116,GSM606117,GSM606118,	siERK2E24h_2662,siERK2E24h_2648,siERK2E24h_2652,	GSM606110,GSM606111,GSM606112,	siCtrlE24h_2655,siCtrlE24h_2661,siCtrlE24h_2656,	MAPK1	8 : 159 : 325 : 9,627	1.49	0.73_3.06	0.273	0.26637	0.566209	6 : 161 : 255 : 9,697	1.42	0.62_3.23	0.405	0.45597	0.701066
GSE24592_2.xlsx	GSE24592	Genomic Collaboration of Estrogen Receptor-?? and ERK2 in Regulating Gene and Proliferation Programs	GSM606133,GSM606134,	siERK1Veh24h_3499,siERK1Veh24h_3492,	GSM606125,GSM606126,	siCtrlVeh24h_3490,siCtrlVeh24h_3501,	MAPK3	1 : 177 : 53 : 10,566	1.13	0.15_8.19	0.906	1	0.829296	1 : 177 : 50 : 10,569	1.19	0.16_8.69	0.861	1	0.829296
GSE24592_3.xlsx	GSE24592	Genomic Collaboration of Estrogen Receptor-?? and ERK2 in Regulating Gene and Proliferation Programs	GSM606135,GSM606136,	siERK1E224h_3491,siERK1E224h_3498,	GSM606127,GSM606128,	siCtrlE224h_3497,siCtrlE224h_3494,	MAPK3	2 : 171 : 53 : 9,918	2.19	0.53_9.05	0.267	0.24213	0.542524	0 : 173 : 67 : 9,904	0	#NUM!_#NUM!	0.279	0.41947	0.675658
GSE24592_4.xlsx	GSE24592	Genomic Collaboration of Estrogen Receptor-?? and ERK2 in Regulating Gene and Proliferation Programs	GSM606119,GSM606120,GSM606121,	siERK1Veh4h_2658,siERK1Veh4h_2665,siERK1Veh4h_2653,	GSM606107,GSM606108,GSM606109,	siCtrlVeh4h_2649,siCtrlVeh4h_2663,siCtrlVeh4h_2657,	MAPK3	6 : 154 : 284 : 9,517	1.31	0.57_2.98	0.525	0.63501	0.798695	2 : 158 : 322 : 9,479	0.37	0.09_1.51	0.15	0.1784	0.465867
GSE24592_5.xlsx	GSE24592	Genomic Collaboration of Estrogen Receptor-?? and ERK2 in Regulating Gene and Proliferation Programs	GSM606113,GSM606114,GSM606115,	siERK2Veh4h_2650,siERK2Veh4h_2660,siERK2Veh4h_2654,	GSM606107,GSM606108,GSM606109,	siCtrlVeh4h_2649,siCtrlVeh4h_2663,siCtrlVeh4h_2657,	MAPK1	12 : 149 : 457 : 9,451	1.67	0.92_3.02	0.0897	0.09152	0.346367	9 : 152 : 440 : 9,468	1.27	0.65_2.51	0.483	0.56278	0.760541
GSE24592_6.xlsx	GSE24592	Genomic Collaboration of Estrogen Receptor-?? and ERK2 in Regulating Gene and Proliferation Programs	GSM606131,GSM606132,	siERK2E224h_3493,siERK2E224h_3496,	GSM606127,GSM606128,	siCtrlE224h_3497,siCtrlE224h_3494,	MAPK1	0 : 173 : 82 : 9,893	0	#NUM!_#NUM!	0.231	0.4083	0.670211	2 : 171 : 81 : 9,894	1.43	0.35_5.86	0.618	0.65505	0.805114
GSE24592_7.xlsx	GSE24592	Genomic Collaboration of Estrogen Receptor-?? and ERK2 in Regulating Gene and Proliferation Programs	GSM606129,GSM606130,	siERK2Veh24h_3495,siERK2Veh24h_3500,	GSM606125,GSM606126,	siCtrlVeh24h_3490,siCtrlVeh24h_3501,	MAPK1	2 : 182 : 82 : 10,775	1.44	0.35_5.92	0.608	0.65282	0.803728	1 : 183 : 81 : 10,776	0.73	0.10_5.25	0.751	1	0.829296
GSE24592_8.xlsx	GSE24592	Genomic Collaboration of Estrogen Receptor-?? and ERK2 in Regulating Gene and Proliferation Programs	GSM606122,GSM606123,GSM606124,	siERK1E24h_2659,siERK1E24h_2664,siERK1E24h_2651,	GSM606110,GSM606111,GSM606112,	siCtrlE24h_2655,siCtrlE24h_2661,siCtrlE24h_2656,	MAPK3	12 : 141 : 348 : 9,438	2.31	1.27_4.20	0.00486	0.00984	0.0859326	6 : 147 : 323 : 9,463	1.2	0.52_2.73	0.67	0.81925	0.829296
GSE24746_1.xlsx	GSE24746	Effects of MMSET on gene expression in multiple myeloma	GSM609441,GSM609442,GSM609443,	5'shRNA_noDOX_rep01,5'shRNA_noDOX_rep02,5'shRNA_noDOX_rep03,	GSM609447,GSM609448,GSM609449,	Knockout_DSRed_rep01,Knockout_DSRed_rep02,Knockout_DSRed_rep03,	WHSC1	10 : 283 : 752 : 24,393	1.15	0.61_2.16	0.673	0.72823	0.821378	6 : 287 : 573 : 24,572	0.9	0.40_2.02	0.792	0.84938	0.829296
GSE24746_2.xlsx	GSE24746	Effects of MMSET on gene expression in multiple myeloma	GSM609444,GSM609445,GSM609446,	5'shRNA_+DOX_rep01,5'shRNA_+DOX_rep02,5'shRNA_+DOX_rep03,	GSM609447,GSM609448,GSM609449,	Knockout_DSRed_rep01,Knockout_DSRed_rep02,Knockout_DSRed_rep03,	WHSC1	13 : 280 : 1,011 : 24,134	1.11	0.63_1.94	0.719	0.76537	0.829296	12 : 281 : 1,045 : 24,100	0.98	0.55_1.76	0.959	1	0.829296
GSE24896.xlsx	GSE24896	Global expression analysis of BAP1 knockdown in transfected 92.1 cells	GSM612253,GSM612254,GSM612255,	92.1 - siBAP1 - replicate1,92.1 - siBAP1 - replicate2,92.1 - siBAP1 - replicate3,	GSM612250,GSM612251,GSM612252,	92.1 - control #1 - replicate1,92.1 - control #1 - replicate2,92.1 - control #1 - replicate3,	BAP1	4 : 309 : 384 : 30,632	1.03	0.38_2.78	0.949	1	0.829296	3 : 310 : 342 : 30,674	0.87	0.28_2.72	0.808	1	0.829296
GSE25238.xlsx	GSE25238	Gene expression profile associated with p53R2 in human cancer cells	GSM621126,GSM621127,	p53r2 siRNA 1,p53r2 siRNA 2,	GSM621124,GSM621125,	Control siRNA 1,Control siRNA 2,	TP53	6 : 298 : 257 : 19,895	1.56	0.69_3.53	0.283	0.29309	0.57823	4 : 300 : 272 : 19,880	0.97	0.36_2.63	0.959	1	0.829296
GSE25315_1.xlsx	GSE25315	FoxA1 is a critical determinant of Estrogen Receptor function and endocrine response (part II)	GSM622774,GSM622778,GSM622782,	si FoxA1 and vehicle replicate 1,si FoxA1 and vehicle replicate 2,si FoxA1 and vehicle replicate 3,	GSM622773,GSM622777,GSM622781,	si Control and vehicle replicate 1,si Control and vehicle replicate 2,si Control and vehicle replicate 3,	FOXA1	8 : 305 : 836 : 30,185	0.95	0.47_1.92	0.88	1	0.829296	13 : 300 : 826 : 30,195	1.58	0.91_2.77	0.104	0.11075	0.374006
GSE25315_2.xlsx	GSE25315	FoxA1 is a critical determinant of Estrogen Receptor function and endocrine response (part II)	GSM622776,GSM622780,GSM622784,	si FoxA1 and estrogen replicate 1,si FoxA1 and estrogen replicate 2,si FoxA1 and estrogen replicate 3,	GSM622775,GSM622779,GSM622783,	si Control and estrogen replicate 1,si Control and estrogen replicate 2,si Control and estrogen replicate 3,	FOXA1	13 : 300 : 808 : 30,213	1.62	0.93_2.84	0.0879	0.10412	0.362307	19 : 294 : 846 : 30,175	2.31	1.44_3.68	0.000328	0.00143	0.0215434
GSE25316-GPL10558_1.xlsx	GSE25316	FoxA1 is a critical determinant of Estrogen Receptor function and endocrine response	GSM622774,GSM622778,GSM622782,	si FoxA1 and vehicle replicate 1,si FoxA1 and vehicle replicate 2,si FoxA1 and vehicle replicate 3,	GSM622773,GSM622777,GSM622781,	si Control and vehicle replicate 1,si Control and vehicle replicate 2,si Control and vehicle replicate 3,	FOXA1	8 : 305 : 836 : 30,185	0.95	0.47_1.92	0.88	1	0.829296	13 : 300 : 826 : 30,195	1.58	0.91_2.77	0.104	0.11075	0.374006
GSE25316-GPL10558_2.xlsx	GSE25316	FoxA1 is a critical determinant of Estrogen Receptor function and endocrine response	GSM622776,GSM622780,GSM622784,	si FoxA1 and estrogen replicate 1,si FoxA1 and estrogen replicate 2,si FoxA1 and estrogen replicate 3,	GSM622775,GSM622779,GSM622783,	si Control and estrogen replicate 1,si Control and estrogen replicate 2,si Control and estrogen replicate 3,	FOXA1	13 : 300 : 808 : 30,213	1.62	0.93_2.84	0.0879	0.10412	0.362307	19 : 294 : 846 : 30,175	2.31	1.44_3.68	0.000328	0.00143	0.0215434
GSE25458_1.xlsx	GSE25458	Gene expression in endometrial cancer cells treated with metastin-10 (kp10)	GSM624847,GSM624848,GSM624849,	GPR54-suppressed Ishikawa, biological rep1,GPR54-suppressed Ishikawa, biological rep2,GPR54-suppressed Ishikawa, biological rep3,	GSM624844,GSM624845,GSM624846,	Ishikawa non-treated, biological rep1,Ishikawa non-treated, biological rep2,Ishikawa non-treated, biological rep3,	KISS1R	6 : 305 : 192 : 19,871	2.04	0.90_4.62	0.0828	0.13246	0.400603	4 : 307 : 236 : 19,827	1.09	0.40_2.96	0.859	1	0.829296
GSE25458_2.xlsx	GSE25458	Gene expression in endometrial cancer cells treated with metastin-10 (kp10)	GSM624850,GSM624851,GSM624852,	GPR54-suppressed Ishikawa treated with metastin-10, biological rep1,GPR54-suppressed Ishikawa treated with metastin-10, biological rep2,GPR54-suppressed Ishikawa treated with metastin-10, biological rep3,	GSM624841,GSM624842,GSM624843,	Ishikawa treated with metastin-10, biological rep1,Ishikawa treated with metastin-10, biological rep2,Ishikawa treated with metastin-10, biological rep3,	KISS1R	5 : 306 : 212 : 19,851	1.53	0.63_3.74	0.348	0.39041	0.655317	10 : 301 : 458 : 19,605	1.42	0.75_2.69	0.276	0.33401	0.615262
GSE25621.xlsx	GSE25621	The genes regulated by SOX11 in mantle cell lymphoma	GSM629569,GSM629572,GSM629575,GSM629578,	Granta 519CellLine_treated with sox11 siRNA_rep1,Granta 519CellLine_treated with sox11 siRNA_rep2,Granta 519CellLine_treated with sox11 siRNA_rep3,Granta 519CellLine_treated with sox11 siRNA_rep4,	GSM629568,GSM629571,GSM629574,GSM629577,	Granta 519CellLine_treated with control siRNA_rep1,Granta 519CellLine_treated with control siRNA_rep2,Granta 519CellLine_treated with control siRNA_rep3,Granta 519CellLine_treated with control siRNA_rep4,	SOX11	2 : 302 : 104 : 20,048	1.28	0.31_5.20	0.732	1	0.829296	0 : 304 : 31 : 20,121	0	#NUM!_#NUM!	0.494	1	0.829296
GSE25725.xlsx	GSE25725	gene expression data from cep701 treated HEL cells and shPRMT5 knocking down HEL cells	GSM631754,GSM631770,	FP_sh86_111709,FP_sh86_120909,	GSM631753,GSM631769,	FP_LKO_scramble_111709,FP_LKO_scramble_120909,	PRMT5	3 : 308 : 193 : 19,870	1	0.32_3.15	0.996	1	0.829296	2 : 309 : 225 : 19,838	0.57	0.14_2.31	0.425	0.59157	0.777076
GSE25867.xlsx	GSE25867	Expression data from DU145 cells treated with STAT3 siRNA	GSM635127,GSM635128,	DU145 STAT3 siRNA-1,DU145 STAT3 siRNA-2,	GSM635125,GSM635126,	DU145 control (non-specific siRNA) 1,DU145 control (non-specific siRNA) 2,	STAT3	2 : 172 : 107 : 10,407	1.13	0.28_4.62	0.864	1	0.829296	2 : 172 : 106 : 10,408	1.14	0.28_4.66	0.853	1	0.829296
GSE25944-GPL571.xlsx	GSE25944	Role of STAT3 in DU145 prostate cancer cell line	GSM635127,GSM635128,	DU145 STAT3 siRNA-1,DU145 STAT3 siRNA-2,	GSM635125,GSM635126,	DU145 control (non-specific siRNA) 1,DU145 control (non-specific siRNA) 2,	STAT3	2 : 172 : 107 : 10,407	1.13	0.28_4.62	0.864	1	0.829296	2 : 172 : 106 : 10,408	1.14	0.28_4.66	0.853	1	0.829296
GSE25987.xlsx	GSE25987	Gene expression profiling of Hodgkin lymphoma cell line KMH2: Comparison of CIITA-BX648577 knockdown cultures with non-silencing controls	GSM637968,GSM637969,	KM-H2 cells, CIITA-BX648577 knockdown, replicate 1,KM-H2 cells, CIITA-BX648577 knockdown, replicate 2,	GSM637966,GSM637967,	KM-H2 cells, Non-silencing control, replicate 1,KM-H2 cells, Non-silencing control, replicate 2,	CIITA-BX648577	1 : 310 : 200 : 19,841	0.32	0.04_2.29	0.231	0.27385	0.566209	3 : 308 : 236 : 19,805	0.82	0.26_2.57	0.729	0.80339	0.829296
GSE25990-GPL570.xlsx	GSE25990	Hodgkin lymphoma	GSM637968,GSM637969,	KM-H2 cells, CIITA-BX648577 knockdown, replicate 1,KM-H2 cells, CIITA-BX648577 knockdown, replicate 2,	GSM637966,GSM637967,	KM-H2 cells, Non-silencing control, replicate 1,KM-H2 cells, Non-silencing control, replicate 2,	CIITA-BX648577	1 : 310 : 200 : 19,841	0.32	0.04_2.29	0.231	0.27385	0.566209	3 : 308 : 236 : 19,805	0.82	0.26_2.57	0.729	0.80339	0.829296
GSE26079_1.xlsx	GSE26079	Genome-wide analysis gene expression in SUM-149 cells expressing AREG shRNA	GSM640333,GSM640337,GSM640341,	SUM-149sh4_rep1,SUM-149sh4_rep2,SUM-149sh4_rep3,	GSM640332,GSM640336,GSM640340,	SUM-149_rep1,SUM-149_rep2,SUM-149_rep3,	AREG	18 : 298 : 583 : 24,260	2.51	1.55_4.07	0.000107	0.0006	0.0113272	7 : 309 : 604 : 24,239	0.91	0.43_1.93	0.804	0.85804	0.829296
GSE26079_2.xlsx	GSE26079	Genome-wide analysis gene expression in SUM-149 cells expressing AREG shRNA	GSM640334,GSM640338,GSM640342,	SUM-149shPld_rep1,SUM-149shPld_rep2,SUM-149shPld_rep3,	GSM640332,GSM640336,GSM640340,	SUM-149_rep1,SUM-149_rep2,SUM-149_rep3,	AREG	13 : 303 : 704 : 24,139	1.47	0.84_2.58	0.174	0.22742	0.52318	7 : 309 : 657 : 24,186	0.83	0.39_1.77	0.636	0.72972	0.821378
GSE26134.xlsx	GSE26134	Expression data from MTDH knockdown in the Hec50co endometrial cancer cell line	GSM641795,GSM641796,GSM641797,	MTDH knockdown, biological replicate 1,MTDH knockdown, biological replicate 2,MTDH knockdown, biological replicate 3,	GSM641798,GSM641799,GSM641800,	MTDH control, biological replicate 1,MTDH control, biological replicate 2,MTDH control, biological replicate 3,	MTDH	8 : 296 : 272 : 19,880	1.98	0.97_4.03	0.0562	0.07289	0.303849	1 : 303 : 185 : 19,967	0.36	0.05_2.55	0.283	0.37753	0.650843
GSE26241_1.xlsx	GSE26241	Expression data from TGFbeta-treated control or aPKC silenced A549 cells	GSM644071,GSM644077,GSM644083,	siPKCiz (+TGFbeta, 24 hours) biological replicate 1,siPKCiz (+TGFbeta, 24 hours) biological replicate 2,siPKCiz (+TGFbeta, 24 hours) biological replicate 3,	GSM644070,GSM644076,GSM644082,	siControl, (+TGFbeta, 24 hours), biological replicate 1,siControl, (+TGFbeta, 24 hours), biological replicate 2,siControl, (+TGFbeta, 24 hours), biological replicate 3,	PRKCI	1 : 303 : 173 : 19,979	0.38	0.05_2.73	0.318	0.38263	0.651632	1 : 303 : 181 : 19,971	0.36	0.05_2.61	0.294	0.3813	0.650843
GSE26241_2.xlsx	GSE26241	Expression data from TGFbeta-treated control or aPKC silenced A549 cells	GSM644069,GSM644075,GSM644081,	siPKCiz (+TGFbeta, 8 hours), biological replicate 1,siPKCiz (+TGFbeta, 8 hours), biological replicate 2,siPKCiz (+TGFbeta, 8 hours), biological replicate 3,	GSM644068,GSM644074,GSM644080,	siControl, (+TGFbeta, 8 hours), biological replicate 1,siControl, (+TGFbeta, 8 hours), biological replicate 2,siControl, (+TGFbeta, 8 hours), biological replicate 3,	PRKCI	3 : 301 : 230 : 19,922	0.86	0.27_2.71	0.801	1	0.829296	1 : 303 : 252 : 19,900	0.26	0.04_1.86	0.149	0.19303	0.482031
GSE26241_3.xlsx	GSE26241	Expression data from TGFbeta-treated control or aPKC silenced A549 cells	GSM644067,GSM644073,GSM644079,	siPKCiz (-TGFbeta) biological replicate 1,siPKCiz (-TGFbeta) biological replicate 2,siPKCiz (-TGFbeta) biological replicate 3,	GSM644066,GSM644072,GSM644078,	siControl, (-TGFbeta) biological replicate 1,siControl, (-TGFbeta) biological replicate 2,siControl, (-TGFbeta) biological replicate 3,	PRKCI	1 : 303 : 218 : 19,934	0.3	0.04_2.16	0.206	0.26984	0.566209	7 : 297 : 359 : 19,793	1.3	0.61_2.77	0.496	0.5068	0.740456
GSE26298_1.xlsx	GSE26298	Under conditions of hormonal adjuvant treatment the estrogen receptor apoprotein supports breast cancer cell cycling through the retinoic acid receptor ??1 apoprotein	GSM645716,GSM645717,	MCF-7 +ER siRNA + vehicle rep1 (MD37),MCF-7 +ER siRNA + vehicle rep2 (MD38),	GSM645710,GSM645711,GSM645718,GSM645719,	MCF-7 +scrambled siRNA + vehicle rep1 (MD31),MCF-7 +scrambled siRNA + vehicle rep2 (MD32),MCF-7 +scrambled siRNA + vehicle rep1 (MD39),MCF-7 +scrambled siRNA + vehicle rep2 (MD40),	ESR1	11 : 300 : 482 : 19,581	1.49	0.81_2.74	0.196	0.26017	0.562858	9 : 302 : 491 : 19,572	1.19	0.61_2.32	0.613	0.71215	0.821378
GSE26298_2.xlsx	GSE26298	Under conditions of hormonal adjuvant treatment the estrogen receptor apoprotein supports breast cancer cell cycling through the retinoic acid receptor ??1 apoprotein	GSM645720,GSM645721,	MCF-7 + RARalpha siRNA + vehicle rep1 (MD41),MCF-7 + RARalpha siRNA + vehicle rep1 (MD42),	GSM645710,GSM645711,GSM645718,GSM645719,	MCF-7 +scrambled siRNA + vehicle rep1 (MD31),MCF-7 +scrambled siRNA + vehicle rep2 (MD32),MCF-7 +scrambled siRNA + vehicle rep1 (MD39),MCF-7 +scrambled siRNA + vehicle rep2 (MD40),	RARA	5 : 306 : 340 : 19,723	0.95	0.39_2.31	0.906	1	0.829296	7 : 304 : 424 : 19,639	1.07	0.50_2.27	0.867	1	0.829296
GSE26309_1.xlsx	GSE26309	A Transcriptomic Analysis of NET1 (a RhoA GEF Exchange Factor) in AGS Gastric Cancer Cells	GSM646073,GSM646074,	GB 9 65A NO LPA,GB 10 65B NO LPA,	GSM646075,GSM646076,	GB 11 NTA NO LPA,GB 12 NTB NO LPA,	NET1	2 : 224 : 143 : 12,689	0.79	0.20_3.22	0.744	0.78084	0.829296	4 : 222 : 150 : 12,682	1.52	0.56_4.15	0.407	0.52844	0.744781
GSE26309_2.xlsx	GSE26309	A Transcriptomic Analysis of NET1 (a RhoA GEF Exchange Factor) in AGS Gastric Cancer Cells	GSM646065,GSM646066,	GB 1 63A +LPA,GB 2 63B +LPA,	GSM646069,GSM646070,	GB 5 NTA +LPA,GB 6 NTB +LPA,	NET1	6 : 220 : 162 : 12,670	2.13	0.93_4.87	0.0656	0.07169	0.29982	2 : 224 : 179 : 12,653	0.63	0.16_2.56	0.516	0.59583	0.780331
GSE26309_3.xlsx	GSE26309	A Transcriptomic Analysis of NET1 (a RhoA GEF Exchange Factor) in AGS Gastric Cancer Cells	GSM646071,GSM646072,	GB 7 63A NO LPA,GB 8 63B NO LPA,	GSM646075,GSM646076,	GB 11 NTA NO LPA,GB 12 NTB NO LPA,	NET1	6 : 220 : 147 : 12,685	2.35	1.03_5.38	0.0366	0.05019	0.241364	2 : 224 : 113 : 12,719	1	0.25_4.09	0.994	1	0.829296
GSE26309_4.xlsx	GSE26309	A Transcriptomic Analysis of NET1 (a RhoA GEF Exchange Factor) in AGS Gastric Cancer Cells	GSM646067,GSM646068,	GB 3 65A +LPA,GB 4 65B +LPA,	GSM646069,GSM646070,	GB 5 NTA +LPA,GB 6 NTB +LPA,	NET1	3 : 223 : 118 : 12,714	1.45	0.46_4.59	0.526	0.72947	0.821378	2 : 224 : 129 : 12,703	0.88	0.22_3.58	0.857	1	0.829296
GSE26458_1.xlsx	GSE26458	Effects of IKAP/hELP1 deficiency on gene expression in differentiating neuroblastoma cells, implications for Familial dysautonomia	GSM649480,GSM649481,	B778_PLKO_DF1,B779_PLKO_DF2,	GSM649482,GSM649483,	B780_V71_DF1,B781_V71_DF2,	IKBKAP	3 : 301 : 159 : 19,993	1.25	0.40_3.95	0.699	0.73392	0.821378	4 : 300 : 199 : 19,953	1.34	0.49_3.62	0.567	0.77504	0.829296
GSE26458_2.xlsx	GSE26458	Effects of IKAP/hELP1 deficiency on gene expression in differentiating neuroblastoma cells, implications for Familial dysautonomia	GSM649476,GSM649477,	B774_PLKO_NDF2,B775_PLKO_NDF3,	GSM649478,GSM649479,	B776_V71_NDF2,B777_V71_NDF3,	IKBKAP	2 : 302 : 146 : 20,006	0.91	0.22_3.68	0.892	1	0.829296	6 : 298 : 159 : 19,993	2.53	1.11_5.77	0.0219	0.03716	0.20452
[truncated: 154 more rows]

## Sheet: L1antisense
Filename	GSE Accession	Title	Case	Description	Control	Description	Official name	Dn (t-test p-value threshold = 0.01)						Up (t-test p-value threshold = 0.01)
								a:b:c:d	OR	CI	Chi-square p-value	Permuted p-value	q-value	a:b:c:d	OR	CI	Chi-square p-value	Permuted p-value	q-value
[truncated: 516 more rows]
